# Supplementary material for: Optimizing zebrafish rearing−Effects of fish density and environmental enrichment
Source: Front Behav Neurosci. 2023 Jun 29;17:1204021. doi: 10.3389/fnbeh.2023.1204021 (PMC10340554; doi:10.3389/fnbeh.2023.1204021)
Supplement: Supplementary file 2 [file Data_Sheet_1.xlsx]

## Sheet: Observation of agonistic behav
Enrichment	Tank Number	Density (fish/L)	Week no.	Fight score
Barren	T1	1	W1	7
Barren	T1	1	W1	27
Barren	T1	1	W2	12
Barren	T1	1	W2	19
Barren	T1	1	W3	10
Barren	T1	1	W3	18
Barren	T1	1	W4	5
Barren	T1	1	W4	15
Barren	T1	1	W5	9
Barren	T1	1	W5	13
Barren	T1	1	W6	16
Barren	T1	1	W6	14
Barren	T1	1	W7	16
Barren	T1	1	W7	19
Barren	T1	1	W8	8
Barren	T1	1	W8	13
Barren	T1	1	W9	10
Barren	T1	1	W9	36
Barren	T2	1	W1	58
Barren	T2	1	W1	28
Barren	T2	1	W2	49
Barren	T2	1	W2	34
Barren	T2	1	W3	23
Barren	T2	1	W3	34
Barren	T2	1	W4	25
Barren	T2	1	W4	20
Barren	T2	1	W5	33
Barren	T2	1	W5	56
Barren	T2	1	W6	31
Barren	T2	1	W6	24
Barren	T2	1	W7	22
Barren	T2	1	W7	20
Barren	T2	1	W8	20
Barren	T2	1	W8	47
Barren	T2	1	W9	38
Barren	T2	1	W9	19
Barren	T3	1	W1	45
Barren	T3	1	W1	26
Barren	T3	1	W2	26
Barren	T3	1	W2	40
Barren	T3	1	W3	30
Barren	T3	1	W3	25
Barren	T3	1	W4	22
Barren	T3	1	W4	23
Barren	T3	1	W5	16
Barren	T3	1	W5	24
Barren	T3	1	W6	43
Barren	T3	1	W6	38
Barren	T3	1	W7	24
Barren	T3	1	W7	16
Barren	T3	1	W8	16
Barren	T3	1	W8	16
Barren	T3	1	W9	12
Barren	T3	1	W9	11
Barren	T4	1	W1	19
Barren	T4	1	W1	25
Barren	T4	1	W2	16
Barren	T4	1	W2	29
Barren	T4	1	W3	42
Barren	T4	1	W3	39
Barren	T4	1	W4	24
Barren	T4	1	W4	16
Barren	T4	1	W5	22
Barren	T4	1	W5	19
Barren	T4	1	W6	22
Barren	T4	1	W6	23
Barren	T4	1	W7	29
Barren	T4	1	W7	22
Barren	T4	1	W8	22
Barren	T4	1	W8	13
Barren	T4	1	W9	52
Barren	T4	1	W9	67
Barren	T1	3	W1	41
Barren	T1	3	W1	15
Barren	T1	3	W2	37
Barren	T1	3	W2	27
Barren	T1	3	W3	12
Barren	T1	3	W3	10
Barren	T1	3	W4	25
Barren	T1	3	W4	18
Barren	T1	3	W5	15
Barren	T1	3	W6	17
Barren	T1	3	W6	10
Barren	T1	3	W7	20
Barren	T1	3	W7	18
Barren	T1	3	W8	10
Barren	T1	3	W8	3
Barren	T1	3	W9	16
Barren	T1	3	W9	18
Barren	T2	3	W1	38
Barren	T2	3	W1	32
Barren	T2	3	W2	63
Barren	T2	3	W2	27
Barren	T2	3	W3	4
Barren	T2	3	W3	18
Barren	T2	3	W4	5
Barren	T2	3	W4	2
Barren	T2	3	W5	8
Barren	T2	3	W5	13
Barren	T2	3	W5	5
Barren	T2	3	W6	23
Barren	T2	3	W6	14
Barren	T2	3	W7	12
Barren	T2	3	W7	11
Barren	T2	3	W8	7
Barren	T2	3	W8	5
Barren	T2	3	W9	8
Barren	T2	3	W9	12
Barren	T3	3	W1	16
Barren	T3	3	W1	40
Barren	T3	3	W2	45
Barren	T3	3	W2	26
Barren	T3	3	W3	31
Barren	T3	3	W3	14
Barren	T3	3	W4	20
Barren	T3	3	W4	20
Barren	T3	3	W5	8
Barren	T3	3	W5	15
Barren	T3	3	W6	17
Barren	T3	3	W6	10
Barren	T3	3	W7	17
Barren	T3	3	W7	17
Barren	T3	3	W8	6
Barren	T3	3	W8	7
Barren	T3	3	W9	3
Barren	T3	3	W9	16
Barren	T4	3	W1	20
Barren	T4	3	W1	19
Barren	T4	3	W2	40
Barren	T4	3	W2	42
Barren	T4	3	W3	6
Barren	T4	3	W3	10
Barren	T4	3	W4	13
Barren	T4	3	W4	15
Barren	T4	3	W5	10
Barren	T4	3	W5	10
Barren	T4	3	W6	10
Barren	T4	3	W6	3
Barren	T4	3	W7	11
Barren	T4	3	W7	10
Barren	T4	3	W8	8
Barren	T4	3	W8	6
Barren	T4	3	W9	5
Barren	T4	3	W9	2
Barren	T1	6	W1	37
Barren	T1	6	W1	44
Barren	T1	6	W2	48
Barren	T1	6	W2	22
Barren	T1	6	W3	6
Barren	T1	6	W3	12
Barren	T1	6	W4	6
Barren	T1	6	W4	6
Barren	T1	6	W5	21
Barren	T1	6	W5	6
Barren	T1	6	W6	16
Barren	T1	6	W6	15
Barren	T1	6	W7	18
Barren	T1	6	W7	14
Barren	T1	6	W8	4
Barren	T1	6	W8	3
Barren	T1	6	W9	6
Barren	T1	6	W9	9
Barren	T2	6	W1	38
Barren	T2	6	W1	42
Barren	T2	6	W2	26
Barren	T2	6	W2	16
Barren	T2	6	W3	28
Barren	T2	6	W3	16
Barren	T2	6	W4	8
Barren	T2	6	W4	12
Barren	T2	6	W5	13
Barren	T2	6	W5	7
Barren	T2	6	W6	18
Barren	T2	6	W6	11
Barren	T2	6	W7	17
Barren	T2	6	W7	6
Barren	T2	6	W8	3
Barren	T2	6	W8	4
Barren	T2	6	W9	4
Barren	T2	6	W9	17
Barren	T3	6	W1	16
Barren	T3	6	W1	28
Barren	T3	6	W2	73
Barren	T3	6	W2	11
Barren	T3	6	W3	14
Barren	T3	6	W3	10
Barren	T3	6	W4	13
Barren	T3	6	W4	10
Barren	T3	6	W5	10
Barren	T3	6	W6	13
Barren	T3	6	W6	13
Barren	T3	6	W7	5
Barren	T3	6	W7	3
Barren	T3	6	W8	4
Barren	T3	6	W8	2
Barren	T3	6	W9	5
Barren	T3	6	W9	6
Barren	T3	6	W5	12
Barren	T4	6	W1	7
Barren	T4	6	W1	22
Barren	T4	6	W2	45
Barren	T4	6	W2	46
Barren	T4	6	W3	14
Barren	T4	6	W3	18
Barren	T4	6	W4	23
Barren	T4	6	W4	16
Barren	T4	6	W5	7
Barren	T4	6	W5	7
Barren	T4	6	W6	7
Barren	T4	6	W6	6
Barren	T4	6	W7	4
Barren	T4	6	W7	11
Barren	T4	6	W8	15
Barren	T4	6	W8	10
Barren	T4	6	W9	5
Barren	T4	6	W9	12
Gravel	T1	1	W2	38
Gravel	T1	1	W2	50
Gravel	T1	1	W4	20
Gravel	T1	1	W8	72
Gravel	T1	1	W9	46
Gravel	T1	1	W9	48
Gravel	T1	1	W1	30
Gravel	T1	1	W1	32
Gravel	T1	1	W3	51
Gravel	T1	1	W3	13
Gravel	T1	1	W4	45
Gravel	T1	1	W5	27
Gravel	T1	1	W5	18
Gravel	T1	1	W6	24
Gravel	T1	1	W6	18
Gravel	T1	1	W7	43
Gravel	T1	1	W7	28
Gravel	T1	1	W8	31
Gravel	T2	1	W1	37
Gravel	T2	1	W1	36
Gravel	T2	1	W2	39
Gravel	T2	1	W2	59
Gravel	T2	1	W3	19
Gravel	T2	1	W3	29
Gravel	T2	1	W4	21
Gravel	T2	1	W4	27
Gravel	T2	1	W5	15
Gravel	T2	1	W5	14
Gravel	T2	1	W6	49
Gravel	T2	1	W6	36
Gravel	T2	1	W7	11
Gravel	T2	1	W7	24
Gravel	T2	1	W8	6
Gravel	T2	1	W8	32
Gravel	T2	1	W9	19
Gravel	T2	1	W9	21
Gravel	T3	1	W1	6
Gravel	T3	1	W1	14
Gravel	T3	1	W2	19
Gravel	T3	1	W2	25
Gravel	T3	1	W3	23
Gravel	T3	1	W3	31
Gravel	T3	1	W4	9
Gravel	T3	1	W4	9
Gravel	T3	1	W5	12
Gravel	T3	1	W5	16
Gravel	T3	1	W6	47
Gravel	T3	1	W6	26
Gravel	T3	1	W6	18
Gravel	T3	1	W7	15
Gravel	T3	1	W7	48
Gravel	T3	1	W8	27
Gravel	T3	1	W8	14
Gravel	T3	1	W9	22
Gravel	T3	1	W9	14
Gravel	T4	1	W1	18
Gravel	T4	1	W1	35
Gravel	T4	1	W2	14
Gravel	T4	1	W2	49
Gravel	T4	1	W3	31
Gravel	T4	1	W3	20
Gravel	T4	1	W4	29
Gravel	T4	1	W4	32
Gravel	T4	1	W5	21
Gravel	T4	1	W6	19
Gravel	T4	1	W6	21
Gravel	T4	1	W7	18
Gravel	T4	1	W7	32
Gravel	T4	1	W8	24
Gravel	T4	1	W8	18
Gravel	T4	1	W9	33
Gravel	T4	1	W9	16
Gravel	T1	3	W1	57
Gravel	T1	3	W1	30
Gravel	T1	3	W2	28
Gravel	T1	3	W3	26
Gravel	T1	3	W3	15
Gravel	T1	3	W4	16
Gravel	T1	3	W5	21
Gravel	T1	3	W5	16
Gravel	T1	3	W6	13
Gravel	T1	3	W6	29
Gravel	T1	3	W7	20
Gravel	T1	3	W7	3
Gravel	T1	3	W8	26
Gravel	T1	3	W8	10
Gravel	T1	3	W9	10
Gravel	T1	3	W9	12
Gravel	T1	3	W2	15
Gravel	T1	3	W4	12
Gravel	T2	3	W1	32
Gravel	T2	3	W1	30
Gravel	T2	3	W2	49
Gravel	T2	3	W2	5
Gravel	T2	3	W3	30
Gravel	T2	3	W3	27
Gravel	T2	3	W4	20
Gravel	T2	3	W4	7
Gravel	T2	3	W5	6
Gravel	T2	3	W5	12
Gravel	T2	3	W6	17
Gravel	T2	3	W6	9
Gravel	T2	3	W7	16
Gravel	T2	3	W7	12
Gravel	T2	3	W8	6
Gravel	T2	3	W8	15
Gravel	T2	3	W9	19
Gravel	T2	3	W9	3
Gravel	T3	3	W1	25
Gravel	T3	3	W1	26
Gravel	T3	3	W2	62
Gravel	T3	3	W2	62
Gravel	T3	3	W3	31
Gravel	T3	3	W3	19
Gravel	T3	3	W4	18
Gravel	T3	3	W4	27
Gravel	T3	3	W5	13
Gravel	T3	3	W5	18
Gravel	T3	3	W6	12
Gravel	T3	3	W6	8
Gravel	T3	3	W7	16
Gravel	T3	3	W7	7
Gravel	T3	3	W8	6
Gravel	T3	3	W8	4
Gravel	T3	3	W9	22
Gravel	T3	3	W9	15
Gravel	T4	3	W1	34
Gravel	T4	3	W1	25
Gravel	T4	3	W2	46
Gravel	T4	3	W2	56
Gravel	T4	3	W3	47
Gravel	T4	3	W3	42
Gravel	T4	3	W4	31
Gravel	T4	3	W4	32
Gravel	T4	3	W5	19
Gravel	T4	3	W5	23
Gravel	T4	3	W6	17
Gravel	T4	3	W6	18
Gravel	T4	3	W7	19
Gravel	T4	3	W7	17
Gravel	T4	3	W8	15
Gravel	T4	3	W8	29
Gravel	T4	3	W9	22
Gravel	T4	3	W9	23
Gravel	T1	6	W1	39
Gravel	T1	6	W1	41
Gravel	T1	6	W2	49
Gravel	T1	6	W2	41
Gravel	T1	6	W3	5
Gravel	T1	6	W3	5
Gravel	T1	6	W4	4
Gravel	T1	6	W4	14
Gravel	T1	6	W5	3
Gravel	T1	6	W5	10
Gravel	T1	6	W6	15
Gravel	T1	6	W7	14
Gravel	T1	6	W7	4
Gravel	T1	6	W8	3
Gravel	T1	6	W8	7
Gravel	T1	6	W9	5
Gravel	T1	6	W9	5
Gravel	T1	6	W6	9
Gravel	T2	6	W1	6
Gravel	T2	6	W1	7
Gravel	T2	6	W2	26
Gravel	T2	6	W2	14
Gravel	T2	6	W3	15
Gravel	T2	6	W3	6
Gravel	T2	6	W4	8
Gravel	T2	6	W4	9
Gravel	T2	6	W5	10
Gravel	T2	6	W5	7
Gravel	T2	6	W6	8
Gravel	T2	6	W6	5
Gravel	T2	6	W7	20
Gravel	T2	6	W7	10
Gravel	T2	6	W8	5
Gravel	T2	6	W8	10
Gravel	T2	6	W9	7
Gravel	T2	6	W9	14
Gravel	T3	6	W1	24
Gravel	T3	6	W1	23
Gravel	T3	6	W2	22
Gravel	T3	6	W2	41
Gravel	T3	6	W3	4
Gravel	T3	6	W3	11
Gravel	T3	6	W4	15
Gravel	T3	6	W4	14
Gravel	T3	6	W5	32
Gravel	T3	6	W5	12
Gravel	T3	6	W6	15
Gravel	T3	6	W6	16
Gravel	T3	6	W7	10
Gravel	T3	6	W7	10
Gravel	T3	6	W8	9
Gravel	T3	6	W8	7
Gravel	T3	6	W9	10
Gravel	T3	6	W9	4
Gravel	T4	6	W1	27
Gravel	T4	6	W1	58
Gravel	T4	6	W2	49
Gravel	T4	6	W2	9
Gravel	T4	6	W3	14
Gravel	T4	6	W4	9
Gravel	T4	6	W4	5
Gravel	T4	6	W5	20
Gravel	T4	6	W5	11
Gravel	T4	6	W6	16
Gravel	T4	6	W6	5
Gravel	T4	6	W7	10
Gravel	T4	6	W7	19
Gravel	T4	6	W8	12
Gravel	T4	6	W8	12
Gravel	T4	6	W9	14
Gravel	T4	6	W9	9
Gravel	T1	6	W3	10
Gravel and Plant	T1	1	W1	22
Gravel and Plant	T1	1	W2	36
Gravel and Plant	T1	1	W2	44
Gravel and Plant	T1	1	W3	27
Gravel and Plant	T1	1	W3	21
Gravel and Plant	T1	1	W4	33
Gravel and Plant	T1	1	W4	24
Gravel and Plant	T1	1	W5	17
Gravel and Plant	T1	1	W5	20
Gravel and Plant	T1	1	W6	42
Gravel and Plant	T1	1	W6	32
Gravel and Plant	T1	1	W7	17
Gravel and Plant	T1	1	W8	38
Gravel and Plant	T1	1	W8	11
Gravel and Plant	T1	1	W9	25
Gravel and Plant	T1	1	W9	37
Gravel and Plant	T2	1	W1	12
Gravel and Plant	T2	1	W1	28
Gravel and Plant	T2	1	W1	44
Gravel and Plant	T2	1	W2	36
Gravel and Plant	T2	1	W2	28
Gravel and Plant	T2	1	W3	26
Gravel and Plant	T2	1	W3	7
Gravel and Plant	T2	1	W4	12
Gravel and Plant	T2	1	W4	15
Gravel and Plant	T2	1	W5	14
Gravel and Plant	T2	1	W5	24
Gravel and Plant	T2	1	W6	25
Gravel and Plant	T2	1	W6	38
Gravel and Plant	T2	1	W7	27
Gravel and Plant	T2	1	W7	19
Gravel and Plant	T2	1	W8	14
Gravel and Plant	T2	1	W8	12
Gravel and Plant	T2	1	W9	10
Gravel and Plant	T2	1	W9	28
Gravel and Plant	T3	1	W1	11
Gravel and Plant	T3	1	W1	5
Gravel and Plant	T3	1	W2	13
Gravel and Plant	T3	1	W2	10
Gravel and Plant	T3	1	W3	16
Gravel and Plant	T3	1	W3	17
Gravel and Plant	T3	1	W4	40
Gravel and Plant	T3	1	W4	7
Gravel and Plant	T3	1	W5	12
Gravel and Plant	T3	1	W5	19
Gravel and Plant	T3	1	W6	24
Gravel and Plant	T3	1	W7	36
Gravel and Plant	T3	1	W7	25
Gravel and Plant	T3	1	W8	23
Gravel and Plant	T3	1	W8	19
Gravel and Plant	T3	1	W9	33
Gravel and Plant	T3	1	W9	31
Gravel and Plant	T4	1	W1	29
Gravel and Plant	T4	1	W1	33
Gravel and Plant	T4	1	W2	17
Gravel and Plant	T4	1	W2	14
Gravel and Plant	T4	1	W3	21
Gravel and Plant	T4	1	W3	14
Gravel and Plant	T4	1	W4	2
Gravel and Plant	T4	1	W4	0
Gravel and Plant	T4	1	W5	2
Gravel and Plant	T4	1	W5	15
Gravel and Plant	T4	1	W5	17
Gravel and Plant	T4	1	W6	26
Gravel and Plant	T4	1	W6	31
Gravel and Plant	T4	1	W7	18
Gravel and Plant	T4	1	W7	26
Gravel and Plant	T4	1	W8	63
Gravel and Plant	T4	1	W8	29
Gravel and Plant	T4	1	W9	31
Gravel and Plant	T4	1	W9	24
Gravel and Plant	T1	1	W7	32
Gravel and Plant	T1	3	W1	21
Gravel and Plant	T1	3	W1	22
Gravel and Plant	T1	3	W2	12
Gravel and Plant	T1	3	W2	25
Gravel and Plant	T1	3	W3	19
Gravel and Plant	T1	3	W3	14
Gravel and Plant	T1	3	W4	21
Gravel and Plant	T1	3	W4	14
Gravel and Plant	T1	3	W5	11
Gravel and Plant	T1	3	W5	6
Gravel and Plant	T1	3	W6	23
Gravel and Plant	T1	3	W6	13
Gravel and Plant	T1	3	W7	23
Gravel and Plant	T1	3	W7	20
Gravel and Plant	T1	3	W8	4
Gravel and Plant	T1	3	W8	6
Gravel and Plant	T1	3	W9	13
Gravel and Plant	T1	3	W9	11
Gravel and Plant	T2	3	W1	10
Gravel and Plant	T2	3	W1	16
Gravel and Plant	T2	3	W2	22
Gravel and Plant	T2	3	W2	53
Gravel and Plant	T2	3	W3	27
Gravel and Plant	T2	3	W3	49
Gravel and Plant	T2	3	W4	19
Gravel and Plant	T2	3	W4	7
Gravel and Plant	T2	3	W5	5
Gravel and Plant	T2	3	W5	9
Gravel and Plant	T2	3	W6	26
Gravel and Plant	T2	3	W6	8
Gravel and Plant	T2	3	W7	30
Gravel and Plant	T2	3	W7	14
Gravel and Plant	T2	3	W8	11
Gravel and Plant	T2	3	W8	17
Gravel and Plant	T2	3	W9	10
Gravel and Plant	T2	3	W9	5
Gravel and Plant	T3	3	W1	25
Gravel and Plant	T3	3	W1	34
Gravel and Plant	T3	3	W2	16
Gravel and Plant	T3	3	W2	16
Gravel and Plant	T3	3	W3	31
Gravel and Plant	T3	3	W3	16
Gravel and Plant	T3	3	W4	16
Gravel and Plant	T3	3	W4	11
Gravel and Plant	T3	3	W5	10
Gravel and Plant	T3	3	W6	19
Gravel and Plant	T3	3	W6	9
Gravel and Plant	T3	3	W7	24
Gravel and Plant	T3	3	W7	18
Gravel and Plant	T3	3	W8	11
Gravel and Plant	T3	3	W8	7
Gravel and Plant	T3	3	W9	11
Gravel and Plant	T3	3	W9	13
Gravel and Plant	T3	3	W5	7
Gravel and Plant	T4	3	W1	22
Gravel and Plant	T4	3	W1	41
Gravel and Plant	T4	3	W2	39
Gravel and Plant	T4	3	W2	81
Gravel and Plant	T4	3	W3	13
Gravel and Plant	T4	3	W3	37
Gravel and Plant	T4	3	W4	23
Gravel and Plant	T4	3	W4	25
Gravel and Plant	T4	3	W5	4
Gravel and Plant	T4	3	W5	20
Gravel and Plant	T4	3	W6	13
Gravel and Plant	T4	3	W6	18
Gravel and Plant	T4	3	W7	20
Gravel and Plant	T4	3	W7	23
Gravel and Plant	T4	3	W8	10
Gravel and Plant	T4	3	W8	20
Gravel and Plant	T4	3	W9	11
Gravel and Plant	T4	3	W9	16
Gravel and Plant	T1	6	W1	11
Gravel and Plant	T1	6	W1	17
Gravel and Plant	T1	6	W2	89
Gravel and Plant	T1	6	W2	7
Gravel and Plant	T1	6	W3	25
Gravel and Plant	T1	6	W3	12
Gravel and Plant	T1	6	W4	16
Gravel and Plant	T1	6	W4	23
Gravel and Plant	T1	6	W5	7
Gravel and Plant	T1	6	W5	9
Gravel and Plant	T1	6	W6	7
Gravel and Plant	T1	6	W6	19
Gravel and Plant	T1	6	W7	32
Gravel and Plant	T1	6	W7	25
Gravel and Plant	T1	6	W8	12
Gravel and Plant	T1	6	W8	2
Gravel and Plant	T1	6	W9	8
Gravel and Plant	T1	6	W9	10
Gravel and Plant	T2	6	W1	4
Gravel and Plant	T2	6	W1	19
Gravel and Plant	T2	6	W2	38
Gravel and Plant	T2	6	W2	62
Gravel and Plant	T2	6	W3	13
Gravel and Plant	T2	6	W3	11
Gravel and Plant	T2	6	W4	14
Gravel and Plant	T2	6	W4	30
Gravel and Plant	T2	6	W5	12
Gravel and Plant	T2	6	W5	20
Gravel and Plant	T2	6	W6	11
Gravel and Plant	T2	6	W6	26
Gravel and Plant	T2	6	W7	21
Gravel and Plant	T2	6	W7	6
Gravel and Plant	T2	6	W8	7
Gravel and Plant	T2	6	W8	5
Gravel and Plant	T2	6	W9	13
Gravel and Plant	T2	6	W9	4
Gravel and Plant	T3	6	W1	41
Gravel and Plant	T3	6	W1	23
Gravel and Plant	T3	6	W2	39
Gravel and Plant	T3	6	W2	35
Gravel and Plant	T3	6	W3	17
Gravel and Plant	T3	6	W3	43
Gravel and Plant	T3	6	W4	28
Gravel and Plant	T3	6	W4	13
Gravel and Plant	T3	6	W5	17
Gravel and Plant	T3	6	W5	13
Gravel and Plant	T3	6	W6	16
Gravel and Plant	T3	6	W6	8
Gravel and Plant	T3	6	W7	21
Gravel and Plant	T3	6	W7	11
Gravel and Plant	T3	6	W8	11
Gravel and Plant	T3	6	W8	5
Gravel and Plant	T3	6	W9	0
Gravel and Plant	T3	6	W9	5
Gravel and Plant	T4	6	W1	18
Gravel and Plant	T4	6	W1	52
Gravel and Plant	T4	6	W2	52
Gravel and Plant	T4	6	W2	58
Gravel and Plant	T4	6	W3	32
Gravel and Plant	T4	6	W3	8
Gravel and Plant	T4	6	W4	19
Gravel and Plant	T4	6	W4	8
Gravel and Plant	T4	6	W5	9
Gravel and Plant	T4	6	W5	10
Gravel and Plant	T4	6	W6	20
Gravel and Plant	T4	6	W6	13
Gravel and Plant	T4	6	W7	29
Gravel and Plant	T4	6	W7	5
Gravel and Plant	T4	6	W8	8
Gravel and Plant	T4	6	W8	8
Gravel and Plant	T4	6	W9	4
Gravel and Plant	T4	6	W9	5
Plant	T1	1	W1	30
Plant	T1	1	W1	33
Plant	T1	1	W2	12
Plant	T1	1	W2	31
Plant	T1	1	W3	19
Plant	T1	1	W3	21
Plant	T1	1	W4	10
Plant	T1	1	W4	48
Plant	T1	1	W5	14
Plant	T1	1	W5	34
Plant	T1	1	W6	29
Plant	T1	1	W6	22
Plant	T1	1	W7	50
Plant	T1	1	W7	25
Plant	T1	1	W8	19
Plant	T1	1	W8	26
Plant	T1	1	W9	34
Plant	T1	1	W9	25
Plant	T2	1	W1	12
Plant	T2	1	W1	25
Plant	T2	1	W2	25
Plant	T2	1	W2	43
Plant	T2	1	W3	23
Plant	T2	1	W3	25
Plant	T2	1	W4	14
Plant	T2	1	W4	15
Plant	T2	1	W5	18
Plant	T2	1	W5	21
Plant	T2	1	W6	37
Plant	T2	1	W6	31
Plant	T2	1	W7	16
Plant	T2	1	W7	29
Plant	T2	1	W8	27
Plant	T2	1	W8	28
Plant	T2	1	W9	44
Plant	T2	1	W9	0
Plant	T3	1	W1	18
Plant	T3	1	W1	47
Plant	T3	1	W2	27
Plant	T3	1	W2	25
Plant	T3	1	W3	24
Plant	T3	1	W3	13
Plant	T3	1	W4	15
Plant	T3	1	W4	17
Plant	T3	1	W5	18
Plant	T3	1	W5	13
Plant	T3	1	W6	30
Plant	T3	1	W6	42
Plant	T3	1	W7	37
Plant	T3	1	W7	44
Plant	T3	1	W8	16
Plant	T3	1	W8	21
Plant	T3	1	W9	40
Plant	T3	1	W9	29
Plant	T4	1	W1	7
Plant	T4	1	W1	31
Plant	T4	1	W2	38
Plant	T4	1	W2	29
Plant	T4	1	W3	39
Plant	T4	1	W3	17
Plant	T4	1	W4	6
Plant	T4	1	W4	27
Plant	T4	1	W5	20
Plant	T4	1	W5	14
Plant	T4	1	W6	23
Plant	T4	1	W6	12
Plant	T4	1	W7	33
Plant	T4	1	W7	24
Plant	T4	1	W8	52
Plant	T4	1	W8	39
Plant	T4	1	W9	63
Plant	T4	1	W9	32
Plant	T1	3	W1	13
Plant	T1	3	W1	32
Plant	T1	3	W2	28
Plant	T1	3	W2	20
Plant	T1	3	W3	30
Plant	T1	3	W3	29
Plant	T1	3	W4	25
Plant	T1	3	W4	11
Plant	T1	3	W5	20
Plant	T1	3	W5	20
Plant	T1	3	W6	19
Plant	T1	3	W6	6
Plant	T1	3	W7	17
Plant	T1	3	W7	7
Plant	T1	3	W8	18
Plant	T1	3	W8	4
Plant	T1	3	W9	11
Plant	T1	3	W9	10
Plant	T2	3	W1	21
Plant	T2	3	W1	15
Plant	T2	3	W2	15
Plant	T2	3	W2	12
Plant	T2	3	W3	11
Plant	T2	3	W3	8
Plant	T2	3	W4	8
Plant	T2	3	W4	17
Plant	T2	3	W5	14
Plant	T2	3	W5	6
Plant	T2	3	W6	22
Plant	T2	3	W6	7
Plant	T2	3	W7	12
Plant	T2	3	W7	14
Plant	T2	3	W8	13
Plant	T2	3	W8	19
Plant	T2	3	W9	7
Plant	T2	3	W9	13
Plant	T3	3	W1	38
Plant	T3	3	W1	39
Plant	T3	3	W2	43
Plant	T3	3	W2	27
Plant	T3	3	W3	11
Plant	T3	3	W3	20
Plant	T3	3	W4	8
Plant	T3	3	W4	15
Plant	T3	3	W5	25
Plant	T3	3	W5	17
Plant	T3	3	W6	22
Plant	T3	3	W6	5
Plant	T3	3	W7	12
Plant	T3	3	W7	19
Plant	T3	3	W8	6
Plant	T3	3	W8	9
Plant	T3	3	W9	16
Plant	T3	3	W9	16
Plant	T4	3	W1	23
Plant	T4	3	W1	20
Plant	T4	3	W2	25
Plant	T4	3	W2	27
Plant	T4	3	W3	27
Plant	T4	3	W3	21
Plant	T4	3	W4	26
Plant	T4	3	W4	22
Plant	T4	3	W5	19
Plant	T4	3	W5	19
Plant	T4	3	W6	18
Plant	T4	3	W6	21
Plant	T4	3	W7	26
Plant	T4	3	W7	13
Plant	T4	3	W8	14
Plant	T4	3	W8	16
Plant	T4	3	W9	12
Plant	T4	3	W9	3
Plant	T1	6	W1	28
Plant	T1	6	W1	51
Plant	T1	6	W2	45
Plant	T1	6	W2	22
Plant	T1	6	W3	21
Plant	T1	6	W3	9
Plant	T1	6	W4	13
Plant	T1	6	W4	21
Plant	T1	6	W5	26
Plant	T1	6	W5	12
Plant	T1	6	W6	15
Plant	T1	6	W6	18
Plant	T1	6	W7	11
Plant	T1	6	W7	5
Plant	T1	6	W8	8
Plant	T1	6	W8	3
Plant	T1	6	W9	8
Plant	T1	6	W9	8
Plant	T2	6	W1	36
Plant	T2	6	W1	23
Plant	T2	6	W2	30
Plant	T2	6	W2	37
Plant	T2	6	W3	9
Plant	T2	6	W3	22
Plant	T2	6	W4	16
Plant	T2	6	W4	17
Plant	T2	6	W5	9
Plant	T2	6	W5	13
Plant	T2	6	W6	19
Plant	T2	6	W6	16
Plant	T2	6	W7	6
Plant	T2	6	W7	6
Plant	T2	6	W8	4
Plant	T2	6	W8	9
Plant	T2	6	W9	10
Plant	T2	6	W9	7
Plant	T3	6	W1	21
Plant	T3	6	W1	21
Plant	T3	6	W2	50
Plant	T3	6	W2	30
Plant	T3	6	W3	3
Plant	T3	6	W3	3
Plant	T3	6	W4	11
Plant	T3	6	W4	11
Plant	T3	6	W5	2
Plant	T3	6	W5	6
Plant	T3	6	W6	7
Plant	T3	6	W6	4
Plant	T3	6	W7	10
Plant	T3	6	W7	20
Plant	T3	6	W8	6
Plant	T3	6	W8	5
Plant	T3	6	W9	3
Plant	T3	6	W9	6
Plant	T4	6	W1	14
Plant	T4	6	W1	33
Plant	T4	6	W2	40
Plant	T4	6	W2	29
Plant	T4	6	W3	23
Plant	T4	6	W3	27
Plant	T4	6	W4	24
Plant	T4	6	W4	13
Plant	T4	6	W5	14
Plant	T4	6	W5	25
Plant	T4	6	W6	21
Plant	T4	6	W6	8
Plant	T4	6	W7	18
Plant	T4	6	W7	10
Plant	T4	6	W8	16
Plant	T4	6	W8	6
Plant	T4	6	W9	7
Plant	T4	6	W9	12

## Sheet: Cortisol_Individual confinement
Enrichment	Tank no.	Fish	Density (fish/L)	Cortisol (ng/g fish/min)
Barren	1	1	1	0.4434094
Barren	2	1	1	0.0890916173913043
Barren	2	2	1	0.163854933333333
Barren	3	1	1	0.187207410526316
Barren	3	2	1	0.274378322580645
Barren	4	1	1	0.215592027118644
Barren	4	2	1	1.2069918
Barren	1	1	3	0.544955733333333
Barren	1	2	3	0.24743936
Barren	2	1	3	0.5412736
Barren	2	2	3	0.469103786666667
Barren	4	1	3	0.23970688
Barren	4	2	3	0.223919733333333
Barren	1	1	6	0.2875516
Barren	1	2	6	0.244861866666667
Barren	2	1	6	0.109543466666667
Barren	2	2	6	0.3117156
Barren	3	1	6	0.183002026666667
Barren	4	2	6	0.7124928
Gravel	1	1	1	0.20971423030303
Gravel	1	2	1	0.244861866666667
Gravel	2	1	1	0.323217664
Gravel	2	2	1	0.25517184
Gravel	3	1	1	0.261264096969697
Gravel	3	2	1	0.336685066666667
Gravel	4	1	1	0.0954220936170213
Gravel	4	2	1	0.133261889361702
Gravel	1	1	3	0.2540672
Gravel	1	2	3	0.100170763636364
Gravel	2	1	3	0.57413664
Gravel	2	2	3	0.332926222222222
Gravel	3	1	3	0.685097728
Gravel	3	2	3	0.065326124137931
Gravel	4	1	3	0.631981538461538
Gravel	4	2	3	0.354147584
Gravel	1	1	6	0.360333568
Gravel	1	2	6	0.1629344
Gravel	2	2	6	0.153103104
Gravel	3	1	6	0.156923858823529
Gravel	3	2	6	0.1546496
Gravel	4	1	6	0.300707555555556
Gravel	4	2	6	0.300377107692308
GravelPlant	1	1	1	0.1822656
GravelPlant	1	2	1	0.627190044444444
GravelPlant	2	1	1	0.12226984
GravelPlant	2	2	1	0.158614974358974
GravelPlant	3	2	1	0.4542832
GravelPlant	4	1	1	0.476487956756757
GravelPlant	4	2	1	0.35956032
GravelPlant		2	3	0.38855712
GravelPlant	2	1	3	0.321671168
GravelPlant	2	2	3	0.5882208
GravelPlant	3	1	3	0.280946773333333
GravelPlant	4	1	3	0.3479616
GravelPlant	4	2	3	0.366004053333333
GravelPlant	1	1	6	0.239003927272727
GravelPlant	1	2	6	0.531608
GravelPlant	2	2	6	0.1491264
GravelPlant	3	1	6	0.808936369230769
GravelPlant	3	2	6	0.6158368
GravelPlant	4	1	6	0.358047443478261
GravelPlant	4	2	6	0.30156672
Plant	1	1	1	0.249305820689655
Plant	1	2	1	0.362744282352941
Plant	2	1	1	0.316613708108108
Plant	2	2	1	0.144626014814815
Plant	3	2	1	0.386624
Plant	4	1	1	0.427780748387097
Plant	4	2	1	0.0783987555555556
Plant	1	1	3	0.3407124
Plant	2	1	3	0.286915705263158
Plant	2	2	3	0.378219130434783
Plant	4	2	3	0.178183234782609
Plant	1	1	6	0.3479616
Plant	1	2	6	0.133561018181818
Plant	2	1	6	0.378484547368421
Plant	3	2	6	0.288480984615385
Plant	4	1	6	0.676592
Plant	4	2	6	0.3189648

## Sheet: Cortisol_Group confinement
Tank code	Enrichment	Density (fish/L)	Body mass (g)	Number of fish	Cortisol (ng/fish/h)
BAR10T1	Barren	10	2.9	9	23.8985181866667
BAR10T2	Barren	10	4.29	10	43.722534912
BAR10T3	Barren	10	4.03	10	15.382222464
BAR10T4	Barren	10	4.76	10	17.321528448
BAR30T1	Barren	30	6.88	30	5.450625152
BAR30T2	Barren	30	7.18	28	4.8797472
BAR30T3	Barren	30	7.48	29	7.26479827862069
BAR30T4	Barren	30	7.32	29	8.11590435310345
BAR60T1	Barren	60	11.16	58	4.08834882206897
BAR60T2	Barren	60	11.07	59	3.78000318915254
BAR60T3	Barren	60	10.43	51	3.71613891764706
BAR60T4	Barren	60	11.03	48	2.74551368
GP10T1	Gravel Picture	10	3.46	10	25.299128064
GP10T2	Gravel Picture	10	3.29	9	18.7564189866667
GP10T3	Gravel Picture	10	3.47	10	16.395950592
GP10T4	Gravel Picture	10	4.44	10	12.296962944
GP30T1	Gravel Picture	30	6.65	29	0
GP30T2	Gravel Picture	30	7.33	30	14.500719744
GP30T3	Gravel Picture	30	6.12	22	6.95185099636364
GP30T4	Gravel Picture	30	7.57	28	4.42325472
GP60T1	Gravel Picture	60	11.53	52	3.20392334769231
GP60T2	Gravel Picture	60	10.79	53	3.90854979622641
GP60T3	Gravel Picture	60	9.8	48	4.99518208
GP60T4	Gravel Picture	60	11.2	56	3.40008192
GPL10T1	Gravel Picture + Plant	10	3.58	9	22.91907072
GPL10T2	Gravel Picture + Plant	10	4.09	8	15.59157936
GPL10T3	Gravel Picture + Plant	10	3.28	10	21.552741504
GPL10T4	Gravel Picture + Plant	10	4.01	11	15.7067757381818
GPL30T1	Gravel Picture + Plant	30	6.59	29	0
GPL30T2	Gravel Picture + Plant	30	7.17	29	6.23131233103448
GPL30T3	Gravel Picture + Plant	30	6.46	27	7.55806961777778
GPL30T4	Gravel Picture + Plant	30	6.67	26	7.64534089846154
GPL60T1	Gravel Picture + Plant	60	10.23	52	3.38191908923077
GPL60T2	Gravel Picture + Plant	60	10.73	52	2.81402791384615
GPL60T3	Gravel Picture + Plant	60	11.65	58	3.3816268137931
GPL60T4	Gravel Picture + Plant	60	12.81	56	4.54918368
PL10T1	Plant	10	2.37	7	15.86704896
PL10T2	Plant	10	4.15	10	12.473263488
PL10T3	Plant	10	3.84	9	15.6221870933333
PL10T4	Plant	10	2.52	6	29.67725824
PL30T1	Plant	30	7.1	27	12.0961762133333
PL30T2	Plant	30	6.99	28	7.20943296
PL30T3	Plant	30	6.32	26	7.47582114461538
PL30T4	Plant	30	6.04	25	6.7523108352
PL60T1	Plant	60	11.18	51	5.38408033882353
PL60T2	Plant	60	11.7	55	3.261560064
PL60T3	Plant	60	10.46	51	8.61625697882353
PL60T4	Plant	60	11.28	52	3.47515495384615

## Sheet: Novel tank diving
Trial no.	Arena	Enrichment	Density (fish/L)	Tank no.	Stress/no stress	Fish ID	Total activity	Velocity in top zone (cm/s)	Velocity in bottom zone (cm/s)	Velocity in middle zone (cm/s)	Distance moved in top zone (cm)	Distance moved in bottom zone (cm)	Distance moved in middle (cm)	Velocity in arena (cm/s)	Distance moved in arena (cm)	Frequency in top zone	Durartion in top zone (s)	Duration (%) in top zone	Frquency in bottom zone	Duration in bottom zone (s)	Duration (%) in bottom zone	Frquency in middle zone	Duration in middle zone (s)	Duration (%) in middle zone
Trial 5	1	Barren	1	T2	Stress	Red	14	4.28032	12.8738	19.9341	41.4335	6633.63	1495.06	13.6178	8170.12	1	9.72	1.62	6	515.28	85.88	7	75	12.5
Trial 5	3	Barren	1	T2	Stress	Green	162	56.3742	14.5483	43.5287	5069.17	3296.05	12339.5	34.5102	20704.7	28	89.92	14.9867	53	226.56	37.76	81	283.52	47.2533
Trial 12	1	Barren	1	T1	Stress	Red	97	40.0805	33.4547	39.0215	2080.98	13550.5	5580.08	35.3549	21211.5	20	51.92	8.65333	28	405.04	67.5067	49	143.04	23.84
Trial 12	3	Barren	1	T1	Stress	Green	108	36.6376	23.1367	33.4204	2151.36	9518.42	4335.3	26.6835	16009.1	13	58.72	9.78667	41	411.4	68.5667	54	129.76	21.6267
Trial 18	2	Barren	1	T3	Stress	Red	242	43.9285	43.9579	54.5987	7163.87	9591.6	11939.7	47.8284	28695.1	68	163.08	27.18	54	218.2	36.3667	120	218.72	36.4533
Trial 18	4	Barren	1	T3	Stress	Green	251	55.234	40.0874	54.8632	7432.29	12253.9	8762.76	47.4181	28449	57	134.56	22.4267	69	305.72	50.9533	125	159.72	26.62
Trial 26	2	Barren	1	T4	Stress	Lost tag	195	36.9555	23.4505	35.7168	4498.22	6780	6754.77	30.057	18033	58	121.72	20.2867	40	289.16	48.1933	97	189.12	31.52
Trial 26	4	Barren	1	T4	Stress	Red	136	26.957	24.1362	28.821	6260.5	5028.06	4592.91	26.471	15881.5	34	232.24	38.7067	34	208.32	34.72	68	159.4	26.5667
Trial 30	1	Barren	1	T2	No stress	1	42	27.8181	20.4467	30.4541	111.272	11016.7	1740.76	21.4493	12868.7	2	4	0.666667	19	538.8	89.8	21	57.2	9.53333
Trial 30	3	Barren	1	T2	No stress	2	3	0	10.3941	27.2367	0	6234.37	4.35787	10.3986	6238.73	0	0	0	2	599.84	99.9733	1	0.16	0.0266667
Trial 38	1	Barren	1	T1	No stress	1	56	43.0957	17.5571	26.6577	22.4098	9272.28	1901.23	18.6611	11195.9	1	0.52	0.0866667	27	528.12	88.02	28	71.36	11.8933
Trial 38	3	Barren	1	T1	No stress	2	54	0	17.0987	22.3708	0	9525.32	958.366	17.477	10485.5	0	0	0	27	557.08	92.8467	27	42.88	7.14667
Trial 44	1	Barren	1	T3	No stress	1	137	35.975	26.3833	30.5019	3587.43	8423.64	5519.62	29.2198	17530.7	33	99.72	16.62	36	319.32	53.22	68	180.96	30.16
Trial 44	3	Barren	1	T3	No stress	2	1	0	4.23059	0	0	2538.18	0	4.23059	2538.18	0	0	0	1	600	100	0	0	0
Trial 53	1	Barren	1	T4	No stress	1	78	17.5872	15.6388	23.4966	1932.48	5957.15	2564.89	17.4254	10454.5	12	109.88	18.3133	27	380.92	63.4867	39	109.2	18.2
Trial 53	3	Barren	1	T4	No stress	2	222	44.4603	31.9617	44.5963	2804.55	11189.1	8330.58	37.2096	22324.3	39	63.08	10.5133	72	350.08	58.3467	111	186.84	31.14
Trial 8	1	Barren	3	T4	Stress	Red	85	26.6576	23.4876	32.7435	8598.69	4204.28	3221.96	26.71	16024.9	32	322.56	53.76	11	179.04	29.84	42	98.4	16.4
Trial 8	3	Barren	3	T4	Stress	Green	90	28.049	14.1743	25.2886	2086.85	4845.35	4646.02	19.2983	11578.2	15	74.4	12.4	30	341.84	56.9733	45	183.76	30.6267
Trial 11	2	Barren	3	T3	Stress	Green	62	0	24.8626	30.8536	0	11953.9	3676.51	26.0525	15630.4	0	0	0	31	480.8	80.1333	31	119.2	19.8667
Trial 11	4	Barren	3	T3	Stress	Red	106	35.843	25.4866	35.7276	4943.46	8190.36	5021.87	30.2677	18159.4	26	137.92	22.9867	27	321.36	53.56	53	140.6	23.4333
Trial 24	1	Barren	3	T2	Stress	Green	22	0	11.1647	19.7048	0	6538.07	282.961	11.3691	6821.03	0	0	0	11	585.6	97.6	11	14.4	2.4
Trial 24	3	Barren	3	T2	Stress	Red	8	0	20.7611	41.1468	0	12355.4	199.151	20.9256	12554.5	0	0	0	4	595.12	99.1867	4	4.88	0.813333
Trial 28	2	Barren	3	T1	Stress	Red	97	51.7138	32.1911	44.6124	1323.87	14546.5	5464.12	35.5599	21334.5	10	25.6	4.26667	38	451.88	75.3133	49	122.52	20.42
Trial 28	4	Barren	3	T1	Stress	Green	88	32.2495	15.5371	31.5174	3013.4	5937.65	3919.51	21.4524	12870.6	16	93.44	15.5733	28	382.16	63.6933	44	124.4	20.7333
Trial 32	1	Barren	3	T4	No stress	1	12	21.2867	19.0166	39.9435	389.121	10850.1	444.171	19.4736	11683.4	2	18.28	3.04667	4	570.56	95.0933	6	11.16	1.86
Trial 32	3	Barren	3	T4	No stress	2	2	0	19.2204	55.1358	0	11457.7	211.721	19.4503	11669.4	0	0	0	1	596.12	99.3533	1	3.88	0.646667
Trial 37	2	Barren	3	T3	No stress	1	126	39.3281	25.8346	36.8122	2038.77	11186.4	4237.82	29.1069	17463	28	51.84	8.64	35	433.04	72.1733	63	115.12	19.1867
Trial 37	4	Barren	3	T3	No stress	1	139	45.9981	26.2761	38.9003	1006.44	11669.7	5211.08	29.8141	17887.3	13	21.88	3.64667	56	444.12	74.02	70	134	22.3333
Trial 51	1	Barren	3	T2	No stress	1	94	28.2436	28.1204	30.7111	5533.48	6421.56	5395.32	28.9192	17350.4	31	195.92	32.6533	16	228.36	38.06	47	175.72	29.2867
Trial 51	3	Barren	3	T2	No stress	2	12	10.1505	5.87451	17.8733	4602.25	773.32	266.67	9.40435	5642.24	2	453.4	75.5667	4	131.64	21.94	6	14.96	2.49333
Trial 55	2	Barren	3	T1	No stress	1	2	0	32.5848	82.4782	0	19544.4	13.1965	32.5981	19557.6	0	0	0	1	599.8	99.9667	1	0.2	0.0333333
Trial 55	4	Barren	3	T1	No stress	2	41	151.1	26.1702	37.3947	42.3079	15179.8	732.936	26.5955	15956.2	1	0.28	0.0466667	20	580.08	96.68	20	19.6	3.26667
Trial 10	3	Barren	6	T1	Stress	Green	2	0	2.97521	90.7281	0	1784.05	29.033	3.02201	1813.09	0	0	0	1	599.64	99.94	1	0.36	0.06
Trial 15	1	Barren	6	T3	Stress	Green	73	48.4667	16.184	41.7855	2768.42	5953.12	7310.79	26.7256	16034.3	21	57.12	9.52	16	367.88	61.3133	36	174.96	29.16
Trial 15	3	Barren	6	T3	Stress	Red	120	29.3151	7.5399	24.191	2675.88	2170.28	5341.38	16.9807	10187.8	25	91.32	15.22	36	287.84	47.9733	59	220.8	36.8
Trial 16	2	Barren	6	T2	Stress	Red	150	31.2492	27.9695	31.7667	6899.82	5324.27	5997.55	30.3714	18221.6	44	220.8	36.8	31	190.36	31.7267	75	188.84	31.4733
Trial 16	4	Barren	6	T2	Stress	Green	149	37.5715	30.1964	36.8205	12879.5	2090.8	6919.31	36.4851	21889.6	56	342.8	57.1333	19	69.28	11.5467	74	187.92	31.32
Trial 23	2	Barren	6	T4	Stress	Red	133	34.9749	27.4633	32.1259	9910.5	4138.17	5330.32	32.3005	19379	45	283.36	47.2267	22	150.72	25.12	66	165.92	27.6533
Trial 23	4	Barren	6	T4	Stress	Green	173	35.4662	29.484	39.369	8225.31	6153.91	6267.54	34.4224	20652	51	231.92	38.6533	36	208.72	34.7867	86	159.24	26.54
Trial 34	2	Barren	6	T1	No stress	1	9	0	37.9332	91.2031	0	22700.7	138.629	38.0681	22839.3	0	0	0	5	598.48	99.7467	4	1.52	0.253333
Trial 34	4	Barren	6	T1	No stress	2	44	77.6458	30.2711	36.2406	114.916	17072.9	1249.58	30.731	18437.4	2	1.48	0.246667	20	564	94	22	34.52	5.75333
Trial 41	1	Barren	6	T3	No stress	1	7	38.749	7.55431	87.4307	3.09992	4510.53	244.806	7.93125	4758.43	1	0.12	0.02	3	597.08	99.5133	3	2.8	0.466667
Trial 41	3	Barren	6	T3	No stress	2	59	18.5066	14.9443	18.2838	4736.2	3085.11	2514.39	17.2285	10336.4	16	255.92	42.6533	14	206.44	34.4067	29	137.56	22.9267
Trial 42	2	Barren	6	T2	No stress	1	43	29.2276	6.29926	11.4839	562.34	3114.6	990.834	7.78015	4667.78	6	19.28	3.21333	16	494.44	82.4067	21	86.28	14.38
Trial 42	4	Barren	6	T2	No stress	2	234	43.7558	31.2361	40.5018	10769.2	4882.82	7999.92	39.4225	23651.9	63	246.12	41.02	54	156.32	26.0533	117	197.56	32.9267
Trial 49	2	Barren	6	T4	No stress	1	53	28.3868	22.6046	26.7318	1004.89	11123.3	1937.52	23.4443	14065.7	8	35.4	5.9	19	492.12	82.02	26	72.48	12.08
Trial 49	4	Barren	6	T4	No stress	2	102	31.9693	21.8294	27.8032	1865.73	8345.8	4427.38	24.4001	14639.1	16	58.36	9.72667	35	382.36	63.7267	51	159.24	26.54
Trial 9	2	GravelPlant	1	T3	Stress	Green	42	38.6419	24.3575	33.1318	865.578	12699	1862	25.7128	15426.6	6	22.4	3.73333	15	521.36	86.8933	21	56.24	9.37333
Trial 9	3	GravelPlant	1	T3	Stress	Red	147	39.8738	31.1482	35.4466	4727.44	8548.32	7333.18	34.3564	20612.5	30	118.56	19.76	44	274.48	45.7467	73	206.88	34.48
Trial 22	1	GravelPlant	1	T1	Stress	Green	221	44.7945	40.7708	43.0434	7344.51	8676.02	9603.84	42.7166	25628.2	58	163.96	27.3267	52	212.8	35.4667	111	223.16	37.1933
Trial 22	2	GravelPlant	1	T2	Stress	Green	94	30.279	29.6239	31.0792	2206.74	10850.7	4997.54	30.0936	18054.9	20	72.88	12.1467	27	366.32	61.0533	47	160.8	26.8
Trial 22	3	GravelPlant	1	T1	Stress	Red	99	31.8405	26.5652	32.7728	9729.19	4118.66	4565.9	30.6923	18414.2	24	305.56	50.9267	26	155.08	25.8467	49	139.32	23.22
Trial 22	4	GravelPlant	1	T2	Stress	Red	162	42.4916	37.0186	45.1825	3429.92	15815.8	4156.79	39.0068	23402.5	24	80.72	13.4533	57	427.24	71.2067	81	92.04	15.34
Trial 29	1	GravelPlant	1	T4	Stress	Green	51	29.2853	25.983	34.8956	1397.5	11272.5	4131.63	28.0045	16801.6	11	47.76	7.96	15	433.84	72.3067	25	118.4	19.7333
Trial 29	3	GravelPlant	1	T4	Stress	Red	118	41.1878	17.4273	32.7342	6763.04	6109.32	2788.96	26.1039	15661.3	14	164.2	27.3667	45	350.56	58.4267	59	85.24	14.2067
Trial 35	1	GravelPlant	1	T3	No stress	1	65	40.871	27.6306	33.868	393.997	12905.7	4173.89	29.1246	17473.6	4	9.64	1.60667	28	467.08	77.8467	33	123.28	20.5467
Trial 35	3	GravelPlant	1	T3	No stress	2	89	25.4041	24.892	32.5877	3106.41	9036.8	3735.86	26.4669	15879.1	11	122.28	20.38	33	363.04	60.5067	45	114.68	19.1133
Trial 48	1	GravelPlant	1	T2	No stress	1	17	0	29.6816	25.4116	0	17697.3	94.531	29.6551	17791.9	0	0	0	9	596.28	99.38	8	3.72	0.62
Trial 48	2	GravelPlant	1	T1	No stress	1	101	28.9194	24.8449	28.5753	2012.79	8532.73	5341.3	26.4798	15886.8	22	69.6	11.6	28	343.44	57.24	51	186.96	31.16
Trial 48	3	GravelPlant	1	T2	No stress	2	1	0	5.48588	0	0	3291.31	0	5.48588	3291.31	0	0	0	1	600	100	0	0	0
Trial 48	4	GravelPlant	1	T1	No stress	2	143	39.5887	29.5355	36.8309	4478.28	9729	5797.19	33.3441	20005.1	33	113.12	18.8533	39	329.44	54.9067	71	157.4	26.2333
Trial 56	1	GravelPlant	1	T4	No stress	1	131	28.3353	23.3441	26.8624	3630.31	5019.92	6898.25	25.9159	15548.5	37	128.12	21.3533	29	215.08	35.8467	65	256.8	42.8
Trial 56	3	GravelPlant	1	T4	No stress	2	120	39.6783	25.6488	33.7368	8545.11	5660.17	5528.79	32.8926	19734.2	24	215.36	35.8933	36	220.72	36.7867	60	163.88	27.3133
Trial 6	1	GravelPlant	3	T1	Stress	Green	145	42.4348	36.2939	41.0675	1968.98	14253.3	6605.3	38.0485	22827.6	26	46.4	7.73333	47	392.76	65.46	72	160.84	26.8067
Trial 6	3	GravelPlant	3	T1	Stress	Red	90	21.6518	15.411	17.9528	1427.28	4501.88	4341.7	17.1244	10274	16	65.92	10.9867	29	292.12	48.6867	45	241.88	40.3133
Trial 6	4	GravelPlant	3	T4	Stress	Red	28	71.2824	42.7586	64.5012	1129.11	23712.2	1906.66	44.5829	26748	7	15.84	2.64	7	554.6	92.4333	14	29.56	4.92667
Trial 24	2	GravelPlant	3	T3	Stress	Green	126	29.2282	24.9039	30.6838	4912.68	5877.32	6010.35	28.0024	16800.3	30	168.08	28.0133	33	236	39.3333	63	195.92	32.6533
Trial 24	4	GravelPlant	3	T3	Stress	Red	65	28.0855	16.7639	26.2082	2406.36	6849.72	2769.69	20.0443	12025.8	8	85.68	14.28	24	408.6	68.1	33	105.72	17.62
Trial 29	2	GravelPlant	3	T2	Stress	Green	75	36.0842	28.9388	36.55	1329.34	13658	3331.9	30.534	18319.2	15	36.84	6.14	23	472	78.6667	37	91.16	15.1933
Trial 31	1	GravelPlant	3	T1	No stress	1	9	0	27.8756	40.357	0	16646.2	113	27.9338	16759.2	0	0	0	5	597.2	99.5333	4	2.8	0.466667
Trial 31	3	GravelPlant	3	T1	No stress	2	49	106.764	23.2136	56.6429	196.446	13425.8	1119.26	24.5708	14741.5	3	1.84	0.306667	22	578.4	96.4	24	19.76	3.29333
Trial 32	2	GravelPlant	3	T4	No stress	1	1	0	4.17829	0	0	2506.81	0	4.17829	2506.81	0	0	0	1	600	100	0	0	0
Trial 32	4	GravelPlant	3	T4	No stress	2	105	49.6006	37.9006	44.6411	4104.94	14702.4	5769.41	40.9648	24577.2	20	82.76	13.7933	33	387.96	64.66	52	129.24	21.54
Trial 51	2	GravelPlant	3	T3	No stress	1	1	0	23.0006	0	0	13799.5	0	23.0006	13799.5	0	0	0	1	600	100	0	0	0
Trial 51	4	GravelPlant	3	T3	No stress	2	323	51.3336	47.3911	56.138	9513.15	10668.7	10639.3	51.3719	30821.1	92	185.32	30.8867	69	225.12	37.52	162	189.56	31.5933
Trial 56	2	GravelPlant	3	T2	No stress	1	59	28.3874	22.5775	26.6446	1037.84	11109.1	1901.36	23.4153	14048.3	10	36.56	6.09333	20	492.08	82.0133	29	71.36	11.8933
Trial 56	4	GravelPlant	3	T2	No stress	2	83	32.1716	21.642	28.2578	1648.47	8838.58	3965.14	24.0886	14452.2	12	51.24	8.54	30	408.44	68.0733	41	140.32	23.3867
Trial 13	1	GravelPlant	6	T4	Stress	Green	17	29.8791	12.5725	27.2698	175.689	7088.88	824.639	13.4829	8089.21	1	5.88	0.98	8	563.88	93.98	8	30.24	5.04
Trial 13	3	GravelPlant	6	T4	Stress	Red	18	105.881	17.2544	45.1643	105.881	10171.1	428.157	17.8431	10705.1	1	1	0.166667	8	589.52	98.2533	9	9.48	1.58
Trial 21	1	GravelPlant	6	T1	Stress	Red	58	32.4809	22.2002	33.9646	3581.99	9284.12	2427.79	25.4915	15293.9	15	110.28	18.38	14	418.2	69.7	29	71.52	11.92
Trial 21	3	GravelPlant	6	T1	Stress	Green	108	34.6979	28.3158	34.3369	3015.94	10552.7	4819.52	30.6491	18388.2	22	86.92	14.4867	32	372.72	62.12	54	140.36	23.3933
Trial 25	3	GravelPlant	6	T2	Stress	Green	2	0	0.931413	44.6836	0	558.14	32.1722	0.983919	590.312	0	0	0	1	599.24	99.8733	1	0.76	0.126667
Trial 27	1	GravelPlant	6	T3	Stress	Red	12	59.6488	19.1622	60.7382	128.841	11365.5	284.255	19.6323	11778.6	1	2.16	0.36	5	593.12	98.8533	6	4.72	0.786667
Trial 27	3	GravelPlant	6	T3	Stress	Green	44	20.5266	15.453	18.5866	1203.68	6644.81	2069.06	16.5303	9917.55	6	58.64	9.77333	16	430	71.6667	22	111.36	18.56
Trial 44	2	GravelPlant	6	T4	No stress	1	103	28.0793	25.3898	27.2475	2840.5	9322.13	3586.86	26.2509	15749.5	20	101.16	16.86	31	367.16	61.1933	52	131.68	21.9467
Trial 44	4	GravelPlant	6	T4	No stress	2	31	0	19.1901	33.2384	0	10907.7	1049.01	19.9291	11956.7	0	0	0	16	568.44	94.74	15	31.56	5.26
Trial 47	2	GravelPlant	6	T1	No stress	1	90	25.063	22.6154	27.9838	6659.74	4930.15	3251.71	24.7399	14842.9	24	265.72	44.2867	21	218.04	36.34	45	116.2	19.3667
Trial 47	4	GravelPlant	6	T1	No stress	2	80	26.4398	24.6384	28.2231	7122.88	6146.8	2288.33	25.9317	15558	15	269.4	44.9	25	249.48	41.58	40	81.12	13.52
Trial 52	2	GravelPlant	6	T2	No stress	1	2	0	8.55278	71.215	0	5127.56	31.3346	8.59874	5158.9	0	0	0	1	599.52	99.92	1	0.48	0.08
Trial 52	4	GravelPlant	6	T2	No stress	2	95	24.1331	20.8577	25.0714	3054.29	6636.1	3891.08	22.6378	13581.8	17	126.56	21.0933	31	318.16	53.0267	47	155.24	25.8733
Trial 54	1	GravelPlant	6	T3	No stress	1	52	26.6436	17.8836	21.8227	114.035	9160.69	1820.88	18.4939	11095.6	2	4.28	0.713333	24	512.28	85.38	26	83.44	13.9067
Trial 54	3	GravelPlant	6	T3	No stress	2	51	28.0735	28.8852	29.7076	382.923	15072.3	1916.74	28.9552	17372	8	13.64	2.27333	18	521.84	86.9733	25	64.52	10.7533
Trial 8	2	Gravel	1	T1	Stress	Red	112	22.8447	26.9792	23.1569	9151.6	1520.55	3311.44	23.3075	13983.6	39	400.64	66.7733	17	56.36	9.39333	56	143	23.8333
Trial 8	4	Gravel	1	T1	Stress	Green	171	32.1557	30.0298	36.6442	6809.29	5746.5	7211.58	32.9508	19769.1	40	211.8	35.3	46	191.36	31.8933	85	196.8	32.8
Trial 15	2	Gravel	1	T4	Stress	Green	178	41.4283	34.7165	39.2601	7087.56	4432.6	11822	38.9085	23343.6	38	171.08	28.5133	51	127.68	21.28	89	301.16	50.1933
Trial 15	4	Gravel	1	T4	Stress	Red	156	42.973	30.5091	38.7479	5617.43	8447.35	7452	35.8649	21517.5	30	130.72	21.7867	48	276.92	46.1533	78	192.32	32.0533
Trial 20	1	Gravel	1	T3	Stress	Green	13	86.2314	22.3665	39.7116	75.8836	13233.8	293.865	22.6741	13603.6	1	0.88	0.146667	6	591.72	98.62	6	7.4	1.23333
Trial 20	3	Gravel	1	T3	Stress	Red	45	141.922	26.2718	61.2267	170.306	15235.5	1153.51	27.6007	16559.3	1	1.2	0.2	22	579.96	96.66	22	18.84	3.14
Trial 23	1	Gravel	1	T2	Stress	Red	26	17.5042	5.45375	11.2187	439.006	2514.4	1277.14	7.05137	4230.54	6	25.08	4.18	7	461.04	76.84	13	113.88	18.98
Trial 23	3	Gravel	1	T2	Stress	Green	135	29.2362	25.3256	29.2939	7752.28	4474.53	4631.95	28.0998	16858.8	22	265.16	44.1933	46	176.72	29.4533	67	158.12	26.3533
Trial 33	1	Gravel	1	T1	No stress	1	322	54.8818	44.0832	57.5605	11999.4	7413.03	12260.4	52.8056	31672.8	88	218.8	36.4667	73	168.16	28.0267	161	213.04	35.5067
Trial 33	3	Gravel	1	T1	No stress	2	28	109.096	28.4693	36.8797	161.462	15923.4	545.82	28.8928	16630.7	1	1.52	0.253333	14	559.48	93.2467	13	14.8	2.46667
Trial 41	2	Gravel	1	T4	No stress	1	31	103.997	17.2588	34.7112	299.51	9937.62	738.654	18.2942	10975.8	3	2.88	0.48	13	575.84	95.9733	15	21.28	3.54667
Trial 41	4	Gravel	1	T4	No stress	2	105	23.6687	29.7362	44.4895	971.365	14335.2	3318.91	31.1609	18625.5	9	41.24	6.87333	44	482.08	80.3467	52	74.6	12.4333
Trial 46	1	Gravel	1	T3	No stress	1	10	188.805	17.5646	48.6641	90.6263	10436.9	256.947	17.9753	10784.5	2	0.48	0.08	3	594.2	99.0333	5	5.32	0.886667
Trial 46	3	Gravel	1	T3	No stress	2	122	37.3495	20.2621	33.1102	243.519	9749.31	3717.62	22.8523	13710.4	11	6.56	1.09333	50	481.16	80.1933	61	112.28	18.7133
Trial 49	1	Gravel	1	T2	No stress	1	147	28.295	23.061	26.3657	4453.64	3869.64	7244.23	25.9476	15567.5	40	157.4	26.2333	34	167.84	27.9733	73	274.76	45.7933
Trial 49	3	Gravel	1	T2	No stress	2	140	39.6664	25.6027	33.4356	8452.12	5338.68	5963.57	32.9261	19754.4	27	213.08	35.5133	43	208.56	34.76	70	178.36	29.7267
Trial 5	2	Gravel	3	T2	Stress	Red	122	27.4074	13.6199	22.2499	3633.13	3098.79	5337.3	20.1167	12069.2	25	132.56	22.0933	36	227.52	37.92	61	239.92	39.9867
Trial 5	4	Gravel	3	T2	Stress	Green	91	97.9403	24.5035	40.4592	434.855	13038.8	2565.11	26.733	16038.7	3	4.44	0.74	43	532.16	88.6933	45	63.4	10.5667
Trial 12	2	Gravel	3	T1	Stress	Red	36	97.2827	14.4912	48.1792	447.5	8272.17	1181.35	16.5028	9901.02	6	4.6	0.766667	12	570.84	95.14	18	24.56	4.09333
Trial 12	4	Gravel	3	T1	Stress	Green	146	87.0295	23.1966	55.4647	2008.64	9532.88	9202.7	34.576	20744.2	31	23.08	3.84667	42	410.96	68.4933	73	165.96	27.66
Trial 17	1	Gravel	3	T3	Stress	Green	116	53.917	32.5384	42.6615	1966.89	11424.9	9059.6	37.4214	22451.4	20	36.48	6.08	38	351.16	58.5267	58	212.36	35.3933
Trial 17	3	Gravel	3	T3	Stress	Red	108	22.4378	15.8227	22.2265	3371.95	3886.05	4535.09	19.6588	11794.5	18	150.32	25.0533	36	245.6	40.9333	54	204.04	34.0067
Trial 25	2	Gravel	3	T4	Stress	Red	21	142.426	6.96177	69.3982	695.037	4078.76	638.463	9.02103	5412.26	5	4.88	0.813333	6	585.92	97.6533	10	9.2	1.53333
Trial 25	4	Gravel	3	T4	Stress	Green	127	41.7311	23.9644	37.8519	4244.89	8745.09	5044.9	30.0615	18035.7	40	101.72	16.9533	24	364.96	60.8267	63	133.28	22.2133
Trial 30	2	Gravel	3	T2	No stress	1	3	0	29.4311	82.5525	0	17651.6	16.5105	29.4488	17668.1	0	0	0	2	599.8	99.9667	1	0.2	0.0333333
Trial 30	4	Gravel	3	T2	No stress	2	51	38.0723	23.7981	34.0784	309.147	12478.8	2299.61	25.1475	15087.5	5	8.12	1.35333	21	524.4	87.4	25	67.48	11.2467
Trial 38	2	Gravel	3	T1	No stress	1	101	31.6259	26.3679	34.1634	3698.96	6882.03	7584.27	30.2775	18165.3	19	116.96	19.4933	32	261.04	43.5067	50	222	37
Trial 38	4	Gravel	3	T1	No stress	2	140	38.7809	35.032	43.3295	10256.8	7363.72	5426.59	38.4148	23047.4	29	264.48	44.08	41	210.2	35.0333	70	125.28	20.88
Trial 43	1	Gravel	3	T3	No stress	1	51	34.8078	26.6237	30.0803	644.641	13746.4	1958.83	27.2515	16349.8	7	18.56	3.09333	19	516.32	86.0533	25	65.12	10.8533
Trial 43	3	Gravel	3	T3	No stress	2	92	29.9848	19.6553	28.7193	1564.01	8658.57	3079.85	22.1749	13304.1	12	52.16	8.69333	34	440.52	73.42	46	107.28	17.88
Trial 52	1	Gravel	3	T2	No stress	1	9	0	22.0598	99.8033	0	13182	239.528	22.3708	13421.6	0	0	0	5	597.6	99.6	4	2.4	0.4
Trial 52	3	Gravel	3	T2	No stress	2	110	25.602	16.3502	20.7944	3424.53	2664.43	6302.38	20.6592	12394.7	29	133.76	22.2933	25	162.96	27.16	56	303.12	50.52
Trial 9	1	Gravel	6	T2	Stress	Green	91	33.8933	28.2442	34.9273	5014.86	9557.84	3967.74	30.9028	18540.4	19	147.96	24.66	27	338.44	56.4067	45	113.6	18.9333
Trial 13	2	Gravel	6	T3	Stress	Green	135	44.6579	42.4717	47.7708	6557.56	14698.6	5113.39	43.9522	26369.6	41	146.84	24.4733	26	346.08	57.68	68	107.08	17.8467
Trial 13	4	Gravel	6	T3	Stress	Red	125	27.1899	24.301	27.3096	7622.95	3414.77	4890.61	26.549	15928.3	39	280.36	46.7267	23	140.52	23.42	63	179.12	29.8533
Trial 14	2	Gravel	6	T1	Stress	Red	106	44.7429	28.9736	37.2867	2797.33	10135	6994.98	33.2182	19929.6	19	62.52	10.42	34	349.84	58.3067	53	187.6	31.2667
Trial 14	4	Gravel	6	T1	Stress	Green	219	39.6867	25.0829	37.1806	6727.69	4366.43	9530.14	34.3775	20625.1	73	169.52	28.2533	36	174.08	29.0133	110	256.36	42.7267
Trial 18	1	Gravel	6	T4	Stress	Red	41	14.4628	16.3022	15.3853	1191.74	5227.78	3029.05	15.7487	9448.57	9	82.44	13.74	12	320.68	53.4467	20	196.88	32.8133
Trial 18	3	Gravel	6	T4	Stress	Green	99	20.9174	16.6092	19.9585	2431.44	4984.75	3664.38	18.4689	11080.6	21	116.28	19.38	29	300.12	50.02	49	183.6	30.6
Trial 33	2	Gravel	6	T2	No stress	1	9	60.1814	11.8722	39.7828	101.105	7066.81	117.757	12.1452	7285.67	1	1.68	0.28	4	595.36	99.2267	4	2.96	0.493333
Trial 33	4	Gravel	6	T2	No stress	2	338	51.9723	50.0413	52.8528	9330.07	6529.39	15325.2	51.9779	31184.7	95	179.52	29.92	74	130.48	21.7467	169	290	48.3333
Trial 39	1	Gravel	6	T4	No stress	1	22	16.0819	16.7597	22.2516	382.107	9120.61	712.051	17.0258	10214.8	1	23.76	3.96	10	544.2	90.7	11	32.04	5.34
Trial 39	2	Gravel	6	T3	No stress	1	58	49.8157	35.9914	49.8179	322.806	20290.5	1480.59	36.8256	22093.9	6	6.48	1.08	23	563.76	93.96	29	29.76	4.96
Trial 39	3	Gravel	6	T4	No stress	2	111	41.4498	20.5024	23.9851	494.081	9860.85	2529.95	21.5291	12885.6	6	12.64	2.10667	51	480.96	80.16	54	105.52	17.5867
Trial 39	4	Gravel	6	T3	No stress	2	45	23.4898	9.03113	25.6864	168.187	4615.99	2093.96	11.4646	6878.3	3	7.16	1.19333	20	511.16	85.1933	22	81.52	13.5867
Trial 40	1	Gravel	6	T1	No stress	1	112	35.6896	25.8371	30.4212	5421.96	6518.17	5955.25	29.8276	17895.4	24	151.92	25.32	32	252.32	42.0533	56	195.76	32.6267
Trial 40	3	Gravel	6	T1	No stress	2	3	18.2078	0	1192.92	10923.2	0	47.7166	18.2861	10970.9	2	599.96	99.9933	0	0	0	1	0.04	0.00666667
Trial 14	1	Plant	1	T4	Stress	Red	105	35.9378	34.1007	36.7159	3665.65	12506.8	4815.66	34.9855	20989.9	27	102	17	25	366.76	61.1267	53	131.2	21.8667
Trial 20	2	Plant	1	T1	Stress	Green	110	67.5104	38.0186	56.2353	2238.64	16977.6	6761.73	43.2995	25978	18	33.16	5.52667	37	446.6	74.4333	55	120.24	20.04
Trial 21	2	Plant	1	T2	Stress	Red	81	44.0866	28.798	40.2521	2525.28	12197.7	4794.84	32.5319	19517.8	16	57.28	9.54667	25	423.6	70.6	40	119.12	19.8533
Trial 21	4	Plant	1	T2	Stress	Green	3	0	8.10058	79.2242	0	4854.84	50.7035	8.17645	4905.54	0	0	0	2	599.36	99.8933	1	0.64	0.106667
Trial 28	1	Plant	1	T3	Stress	Red	57	29.0193	14.367	24.3872	898.436	5130.18	5167.16	18.6614	11196.1	8	30.96	5.16	20	357.08	59.5133	29	211.92	35.32
Trial 40	2	Plant	1	T4	No stress	1	110	37.2071	26.7124	39.3717	1391.55	12711.9	3412.74	29.1956	17516.2	19	37.4	6.23333	36	475.88	79.3133	55	86.72	14.4533
Trial 40	4	Plant	1	T4	No stress	2	244	52.3444	27.8836	39.9213	3756.24	8754.33	8551.14	35.1076	21063.2	43	71.76	11.96	79	313.96	52.3267	122	214.24	35.7067
Trial 46	2	Plant	1	T1	No stress	1	11	0	34.0185	63.2521	0	20250.5	296.02	34.2465	20546.5	0	0	0	6	595.32	99.22	5	4.68	0.78
Trial 46	4	Plant	1	T1	No stress	2	98	34.3662	21.1524	32.2515	1194.57	10392.6	2382.74	23.2848	13969.9	21	34.76	5.79333	28	491.36	81.8933	49	73.88	12.3133
Trial 47	1	Plant	1	T2	No stress	1	38	31.9758	22.2712	29.8031	2298.42	10313.4	1937.2	24.2499	14549	10	71.88	11.98	9	463.08	77.18	19	65.04	10.84
Trial 47	3	Plant	1	T2	No stress	2	46	27.716	14.9857	27.5836	2548.76	6941.39	1235.74	17.8777	10725.9	8	91.96	15.3267	15	463.2	77.2	23	44.84	7.47333
Trial 55	1	Plant	1	T3	No stress	1	1	0	25.9436	0	0	15565.2	0	25.9436	15565.2	0	0	0	1	600	100	0	0	0
Trial 55	3	Plant	1	T3	No stress	2	117	15.6859	18.6051	23.5582	1018.96	5987.13	5021.67	20.05	12029.2	6	65	10.8333	53	321.8	53.6333	58	213.16	35.5267
Trial 9	4	Plant	3	T4	Stress	Green	21	0	15.9652	57.1371	0	9494.16	301.684	16.3275	9795.85	0	0	0	11	594.72	99.12	10	5.28	0.88
Trial 11	1	Plant	3	T3	Stress	Green	86	39.9763	33.5673	37.9903	2601.66	14166.7	4285.31	35.0922	21053.9	18	65.12	10.8533	25	422.04	70.34	43	112.8	18.8
Trial 11	3	Plant	3	T3	Stress	Red	42	51.8116	13.0777	27.1639	698.42	7140.96	1098.51	14.8975	8937.88	9	13.48	2.24667	12	546.04	91.0067	21	40.48	6.74667
Trial 26	3	Plant	3	T2	Stress	Red	127	22.5808	15.5929	21.2273	4424.93	2735	4852.56	20.0221	12012.5	25	195.96	32.66	39	175.44	29.24	63	228.6	38.1
Trial 29	4	Plant	3	T2	Stress	Red	40	23.2688	20.075	26.2894	109.829	11096.6	1115.72	20.5422	12324.5	1	4.72	0.786667	19	552.76	92.1267	20	42.48	7.08
Trial 31	2	Plant	3	T1	No stress	1	91	30.5505	26.3661	32.187	6201.74	7040.81	4181.74	29.0424	17424.3	25	203	33.8333	21	267.08	44.5133	45	129.92	21.6533
Trial 31	4	Plant	3	T1	No stress	2	94	37.8885	27.673	38.4091	2656.74	9210.69	7566.6	32.3922	19434	21	70.12	11.6867	26	332.84	55.4733	47	197.04	32.84
Trial 34	1	Plant	3	T4	No stress	1	53	30.1522	20.3741	23.786	922.656	8121.94	4059.8	21.8443	13105.7	9	30.6	5.1	18	398.68	66.4467	26	170.68	28.4467
Trial 34	3	Plant	3	T4	No stress	2	1	0	11.349	0	0	6808.96	0	11.349	6808.96	0	0	0	1	600	100	0	0	0
Trial 37	1	Plant	3	T3	No stress	1	8	29.053	6.74037	29.2756	380.013	3923.16	141.694	7.40861	4444.87	1	13.08	2.18	3	582.04	97.0067	4	4.88	0.813333
Trial 37	3	Plant	3	T3	No stress	2	2	0	2.66908	84.8752	0	1599.21	67.9001	2.7787	1667.11	0	0	0	1	599.16	99.86	1	0.84	0.14
Trial 53	2	Plant	3	T2	No stress	1	81	30.6915	19.6782	29.1823	3217.7	6296.25	5111.57	24.3775	14625.5	18	104.84	17.4733	23	320	53.3333	40	175.16	29.1933
Trial 53	4	Plant	3	T2	No stress	2	73	61.6917	17.8932	56.7323	5063.66	8320.34	3000	27.3085	16384	23	82.08	13.68	14	465.04	77.5067	36	52.88	8.81333
Trial 10	1	Plant	6	T3	Stress	Red	44	32.4417	13.8484	22.7753	529.449	7301.96	1282.7	15.1927	9115.02	7	16.36	2.72667	15	527.28	87.88	22	56.32	9.38667
Trial 10	4	Plant	6	T3	Stress	Green	105	43.9771	22.5549	38.9842	2181.27	8804.52	6232.8	28.7028	17220.5	19	49.6	8.26667	34	390.4	65.0667	52	159.88	26.6467
Trial 16	1	Plant	6	T2	Stress	Red	23	40.2003	34.2304	28.2697	294.266	18851.3	1185.07	33.8867	20330.7	4	7.32	1.22	8	550.76	91.7933	11	41.92	6.98667
Trial 16	3	Plant	6	T2	Stress	Green	1	0	4.61611	0	0	2769.48	0	4.61611	2769.48	0	0	0	1	600	100	0	0	0
Trial 17	2	Plant	6	T1	Stress	Green	109	30.0473	28.473	32.3625	3675.38	9974.67	4119.1	29.6186	17770	24	122.32	20.3867	31	350.36	58.3933	54	127.28	21.2133
Trial 17	4	Plant	6	T1	Stress	Red	21	113.841	11.2787	74.1347	300.541	6666.16	465.566	12.3879	7432.27	3	2.64	0.44	8	591.08	98.5133	10	6.28	1.04667
Trial 27	2	Plant	6	T4	Stress	Red	30	42.8476	30.668	40.3889	2423.46	14793	2463.72	32.803	19680.5	8	56.56	9.42667	8	482.4	80.4	14	61	10.1667
Trial 27	4	Plant	6	T4	Stress	Green	204	42.6235	27.0673	38.3714	4056.05	7847.35	8245.24	33.5833	20148.6	59	95.16	15.86	43	289.92	48.32	102	214.92	35.82
Trial 35	2	Plant	6	T3	No stress	1	6	105.413	24.9511	55.4545	101.197	14880.8	144.182	25.212	15126.2	1	0.96	0.16	2	596.4	99.4	3	2.64	0.44
Trial 35	4	Plant	6	T3	No stress	2	132	44.8791	43.9761	45.7961	4550.74	16179.7	5975.48	44.5258	26713.7	27	101.4	16.9	39	367.96	61.3267	66	130.48	21.7467
Trial 42	1	Plant	6	T2	No stress	1	37	36.8864	22.7886	30.1143	3828.81	9726.19	2088.73	26.0746	15643.7	5	103.8	17.3	14	426.84	71.14	18	69.36	11.56
Trial 42	3	Plant	6	T2	No stress	2	17	0	14.2434	24.9724	0	8085.69	806.11	14.8206	8891.8	0	0	0	9	567.72	94.62	8	32.28	5.38
Trial 43	2	Plant	6	T1	No stress	1	440	53.4935	38.7294	50.8851	9641.67	5996.86	13478.5	48.5316	29117	118	180.24	30.04	102	154.84	25.8067	220	264.92	44.1533
Trial 43	4	Plant	6	T1	No stress	2	108	25.3651	18.0952	27.2583	1157.66	7932.95	3154.33	20.4162	12248.9	8	45.64	7.60667	46	438.4	73.0667	54	115.76	19.2933
Trial 54	2	Plant	6	T4	No stress	1	64	42.1456	28.0634	39.3918	1682.45	13105.6	3665.01	30.7571	18453.1	7	39.92	6.65333	25	467	77.8333	32	93.08	15.5133
Trial 54	4	Plant	6	T4	No stress	2	191	39.4368	17.1783	32.6305	4401.15	4245.1	7869.16	27.5296	16516.6	43	111.6	18.6	52	247.12	41.1867	96	241.2	40.2

## Sheet: Monoamines
Enrichment	Density (fish/L)	Stress	Sex	5-HIAA	5-HT	DA	DOPAC	HVA	NE	Total	5-HIAA/5-HT	DOPAC/DA
Barren	6	unstressed	F	0	0	0	0	0	12.6400166130557	2.10666943550928
Barren	6	unstressed	F	2.28513481611909	7.20101497004925	3.40454945944466	0.980830359958197	0	23.7217455294975	6.26554585584479	0.317335	0.288094
Barren	6	stressed	F	7.83780179811666	7.46725298111771	3.85799050133509	1.25997139117911	0	22.9469284481076	7.2283241866427	1.04962	0.326587
Barren	6	stressed	F	4.65195805322116	10.8740649464664	6.86249957453097	3.42435065507882	0	23.811582318307	8.27074259126739	0.427803	0.498995
Barren	6	unstressed	M	2.76441300316828	8.45177030677287	4.57821277629869	1.18098559284451	0	25.5685131200748	7.09064913319318	0.327081	0.257958
Barren	6	stressed	F	55.5490159614994	69.2833535439224	59.6189351986607	14.2909358274964	36.7682225069677	237.973550004195	78.9140021737903	0.801766	0.239705
GravelPlant	1	unstressed	M	2.95198633873813	7.49400822620036	6.20358510340297	1.20112528926351	0	23.0752156387541	6.82098676605985	0.393913	0.193618
GravelPlant	1	unstressed	M	5.51361328438069	15.633130196447	8.41448892444314	1.57155756650786	0.390072740098683	36.4611021663402	11.3306608130363	0.352688	0.186768
GravelPlant	1	stressed	M	6.01529461716602	11.0142000787431	5.01858748145861	1.91105875919838	0	26.9134940090856	8.47877249094195	0.54614	0.380796
GravelPlant	1	stressed	M	6.92991540255011	11.4678910567224	7.30184545174445	3.11874326069019	0	30.9622033164046	9.96343308135197	0.604289	0.427117
Plant	6	unstressed	M	6.02449691734178	11.9021518263347	9.09777016030216	2.04633551596285	0	33.6215525847623	10.4487178341173	0.506169	0.224927
Plant	6	unstressed	F	1.53586815218208	4.38726126210332	3.20007263071681	0.639092504042656	0	15.1608814141134	4.15386266052638	0.350074	0.199712
Plant	6	stressed	M	3.42105862102036	4.47096401969132	3.03123972200402	1.46205356633141	0	10.6099688179795	3.83254745783776	0.765172	0.482329
Plant	6	stressed	M	13.9747139656573	11.7627638766303	7.16732849067436	5.17243241530555	0	24.5722379627724	10.44157945184	1.18805	0.721668
Plant	6	unstressed	M	11.8913153103622	15.235461710033	7.06304161376603	3.39719227680026	0	35.1939087049198	12.1301532693136	0.780502	0.480981
Plant	6	stressed	M	71.7761271830248	119.879540532793	104.978567284151	21.0606549941434	96.3753500873621	312.72650024627	121.132790054624	0.598735	0.200619
Plant	3	unstressed	F	2.54857382676725	9.04666754486872	6.50862019989749	0	0	28.0342362599081	7.68968297190693	0.281714	0
Plant	3	unstressed	M	2.55911638710063	9.21004862657204	5.01760865861476	1.58325468038561	0	24.8370440480935	7.20117873346109	0.277861	0.31554
Plant	3	stressed	M	24.7995132949244	13.8520118859847	25.4066283784903	7.14900434361487	5.14639676138909	38.4904688033343	19.1406705779563	1.79032	0.281383
Plant	3	stressed	M	4.79859396372769	9.34605202002172	4.88154208786926	2.2758953367266	0	28.2858597875827	8.26465719932132	0.513435	0.466225
Plant	3	unstressed	F	3.41955068892748	6.26204871291983	3.91600071710283	1.50528205796174	0	27.2380395209246	7.05682028297274	0.546075	0.384393
Plant	3	stressed	M	120.840147311249	166.48016991631	90.971101177853	18.4969562362768	74.5464350831932	471.790308200519	157.187519654233	0.725853	0.203328
Barren	3	unstressed	M	2.15461219428743	7.08491728002167	6.50122345516749	1.56833951613373	0	25.8539065577078	7.19383316721969	0.304113	0.241238
Barren	3	unstressed	F	2.92761067505874	6.55559309620291	4.17973129010155	1.03895044322458	0	17.7369629382668	5.40647474047576	0.446582	0.248569
Barren	3	stressed	M	12.0276893779843	20.2331897848001	9.64149202993671	1.83257686130893	0	39.5441602416582	13.8798513826147	0.594453	0.190072
Barren	3	stressed	M	7.86903706444448	14.018380544063	0	1.41416745456118	0	28.6766459167302	8.66303849663314	0.561337	0
Barren	3	unstressed	F	2.45523231724791	8.9162156144959	8.08778055951939	1.60414926445783	0	38.473655349172	9.92283885081551	0.275367	0.198342
Barren	3	stressed	F	7.9315818251916	9.98685486825655	5.09879570732142	1.56976938530795	0	21.8927159640299	7.7466196250179	0.794202	0.307871
Barren	1	unstressed	M	3.74163127210628	11.7964966286693	5.15171572603876	0.409933404495608	0	25.2241989949247	7.72066267103911	0.317182	0.0795722
Barren	1	unstressed	M	4.60952490849427	12.8128359827708	6.10569919176497	0.751787992127868	0	33.639450851501	9.65321648777649	0.359758	0.123129
Barren	1	stressed	M	5.16180750602219	9.20397184259535	4.67634183614913	1.68920358962171	0	18.5422886920187	6.54560224440117	0.560824	0.361223
Barren	1	stressed	F	3.62168353775829	7.71679587271212	3.60177718085798	2.45337829859015	0.559517317495663	26.062867744632	7.33600332534103	0.469325	0.681158
Gravel	3	unstressed	F	3.478209435456	5.75844513321543	3.5268051552206	2.30564090215057	0	15.2011272133652	5.04503797323464	0.604019	0.653748
Gravel	3	unstressed	M	3.85982508251836	8.89131553011036	0	1.67954783420681	0	20.6633750302093	5.84901057950746	0.434112	0
Gravel	3	stressed	M	6.42287392346754	8.57511556838254	6.51141788095162	1.24651387643643	0.84961636006482	22.0085507858312	7.60234806585569	0.749013	0.191435
Gravel	3	stressed	M	9.62546456426981	10.7192458532148	4.41214672204003	1.73169568801939	0	24.6785516678557	8.52785074923328	0.897961	0.392484
Gravel	3	unstressed	F	2.44353118215004	10.2167122167664	4.96988477192236	1.89039034901307	0	30.2301278727326	8.29177439876407	0.23917	0.380369
Gravel	3	stressed	M	3.18102142326057	2.59631242477788	1.54003312156016	0.645228477982924	0.54535557441147	7.67062665577228	2.69642961296088	1.22521	0.418971
GravelPlant	6	unstressed	F	3.17986674276327	8.95733659308701	4.28646146571488	1.17439456153211	0	30.0455422828798	7.94060027432951	0.355001	0.273978
GravelPlant	6	unstressed	M	2.59620124580269	7.8504393899332	2.91587350521303	0.59691966378256	0	19.0067800656942	5.49436897840427	0.330708	0.204714
GravelPlant	6	stressed	F	3.17641491285698	6.89152760728851	0	2.45146297542609	0	20.0219093681764	5.42355247729134	0.460916	0
GravelPlant	6	stressed	M	5.48111400546915	7.5255278900002	6.41815726299479	1.3784173107641	0	19.4210756303244	6.70404868325877	0.728336	0.214768
GravelPlant	6	unstressed	F	1.66709419442375	5.0341754773557	6.36497489022	0.739096901299119	0	19.9063226642086	5.61861068791787	0.331155	0.116119
GravelPlant	6	stressed	M	5.05803726172767	11.8804046917824	8.47459312615359	2.95418203346455	1.22662181683759	30.9698282501177	10.0939445300139	0.425746	0.348593
Gravel	6	unstressed	M	2.52129830744657	6.62412419548781	0	1.79295529877147	0	26.5454705913044	6.24730806550171	0.380624	0
Gravel	6	unstressed	M	2.13510995909992	4.43200500959971	203.710763149017	1.85434046203984	0	19.1644548108182	38.5494455650958	0.481748	0.00910281
Gravel	6	stressed	M	4.83393630419864	7.48475232954705	6.33932349925145	1.42098137217094	2.04069865087813	23.0988403129876	7.5364220781723	0.645838	0.224153
Gravel	6	stressed	M	4.04094392169607	6.53071951219873	5.32606408010002	1.29096768364721	0	10.9537298441309	4.69040417362882	0.618759	0.242387
Gravel	6	unstressed	F	2.19575679733385	11.9292649262053	8.20161540844682	0	6.23539998901893	33.4859665961851	10.341333952865	0.184065	0
Gravel	6	stressed	F	7.93066597800667	12.7185364884788	12.4627814071787	3.35313465189141	5.62555210413776	27.2216064348843	11.5520461774296	0.623552	0.269052
Gravel	6	unstressed	F	2.43864221695015	5.07154515988072	5.83650246320568	2.42984696222749	0	14.979859138136	5.12606599006667	0.480848	0.416319
Gravel	6	unstressed	M	2.32313990981704	6.14305322564493	5.26629279442538	1.13304751371623	0	16.3682486008016	5.20563034073419	0.378173	0.215151
Gravel	6	stressed	M	7.41478465074617	0	0	4.97825220463471	17.5343518956511	9.62637969945337	6.59229474174756	0	0
Gravel	6	stressed	F	3.30291529626543	4.78894714152553	4.75356908561097	3.04156363741178	0.962926596974972	14.6926688592094	5.25709843616635	0.689696	0.639848
Gravel	6	unstressed	F	1.59754404462936	5.47643318329568	0	1.58863008160083	0	20.0663458158844	4.78815885423505	0.291713	0
Gravel	6	stressed	M	7.86256411761669	9.65456416893591	11.5801411036656	2.61250931099974	2.06188836912403	34.6336641353811	11.4008885342872	0.814388	0.225603
Barren	1	unstressed	F	0.437821504364962	3.42543410320757	2.24614231392236	0.787483503901928	0	8.93556673310701	2.63874135975064	0.127815	0.350594
Barren	1	unstressed	M	6.29843657110539	17.4816770315656	9.36789535679692	3.45845556183268	1.32072948009222	26.9156208055068	10.8071358011499	0.360288	0.369182
Barren	1	stressed	M	2.7312164218248	5.40761559245475	5.14231138056567	2.35581566569437	0	13.9004470277932	4.92290101472213	0.505069	0.458124
Barren	1	stressed	M	4.75044388070887	8.84605088129244	6.18084588274558	2.47940570362764	0	19.8245211434216	7.01354458196602	0.537013	0.401143
Plant	1	unstressed	F	1.51842328804515	9.5128692248671	10.9243664503456	1.55593060724799	5.01527535752218	20.7748551994689	8.21695335458283	0.159618	0.142428
Plant	1	unstressed	M	3.04055246833183	9.50047353843274	5.12034220805578	1.35004007845871	0	30.0588840956784	8.17838206482624	0.320042	0.263662
Plant	1	stressed	F	0	0	0	0	0	0	0	0	0
Plant	1	stressed	M	5.04450328264612	6.79085360272614	5.06220606340812	2.5814158488436	0	18.2737755102303	6.29212571797572	0.742838	0.509939
Barren	6	unstressed	M	2.41988848783779	10.6753842491692	9.1762357682551	1.64777202859654	0	31.3481475502191	9.21123801401296	0.226679	0.179569
Barren	6	unstressed	M	2.27695007698582	7.88455291779726	5.24534037374639	1.58968475857927	0	24.6997616452534	6.94938162872702	0.288786	0.303066
Barren	6	stressed	M	5.74495929410391	7.49171071037106	4.62141373615829	2.01146421424151	1.46780245045411	17.7300456866399	6.5112326819948	0.766842	0.435249
Barren	6	stressed	M	3.79112103277822	5.38327412649706	6.21503343700889	1.6041009745258	0	24.124853222316	6.85306379885433	0.704241	0.2581
Barren	6	unstressed	F	2.18998720428297	5.30567312712503	1.07750599999756	1.3366445559855	0.893801907414397	19.8700559335485	5.11227812139232	0.412763	1.2405
Barren	6	stressed	M	3.33592251458849	8.88078152494079	7.58679587795237	1.7384494880417	3.20674531365947	20.1769744657051	7.48761153081465	0.375634	0.229141
Gravel	1	unstressed	M	3.75122501681036	12.2030688025581	15.3555001908678	2.67325748139505	13.4985939897504	30.3310955216603	12.9687901671737	0.3074	0.174091
Gravel	1	unstressed	M	1.36281730579237	6.32121132001705	5.56368898293931	1.10168509421721	4.82639523451494	17.0953824456863	6.04519673052786	0.215594	0.198013
Gravel	1	stressed	M	4.67987841773823	7.47700956579058	5.32184058436536	2.30976080931672	0.942896148033288	23.6091586710417	7.39009069938097	0.625902	0.434015
Gravel	1	stressed	F	6.29902236369431	10.8154062859826	11.5346948031373	2.08946091515772	1.0348009285017	32.6641550989763	10.7395900659083	0.582412	0.181146
Plant	6	unstressed	M	2.22762602891613	6.8488309739776	4.42519651728679	1.1531009608853	0.698274417421814	26.9877744322534	7.05680055512351	0.325256	0.260576
Plant	6	unstressed	M	2.36506860326835	8.95503951972669	6.76987371417253	1.4457269267433	0	25.1434751475243	7.44653065190586	0.264105	0.213553
Plant	6	stressed	F	6.45467531647115	8.1773278563021	5.84482520489953	4.25510250803946	1.1093998460419	25.3114054952348	8.52545603783149	0.789338	0.728012
Plant	6	stressed	M	6.00473672236317	8.83695018066485	7.98294487226118	2.10462994782101	2.23412015417254	27.0844054817338	9.04129789316942	0.679503	0.263641
Plant	6	unstressed	M	1.84097557973797	7.39767907976704	4.83258271093341	1.05301839671633	0	14.5252921240798	4.94159131520576	0.248859	0.2179
Plant	6	stressed	M	7.48412692982297	9.42233114023111	5.49703134047198	1.70161706177827	0.362190680085064	29.0937022152918	8.92683322794686	0.794297	0.309552
Barren	6	unstressed	M	2.48119772656795	4.78930191849608	3.22323076229008	0.921321919281395	0	19.5363207737912	5.15856218340446	0.518071	0.285838
Barren	6	unstressed	M	2.86212471027969	8.46921263896855	3.19079366302056	1.42492999591313	0	27.3215321933029	7.21143220024747	0.337945	0.446575
Barren	6	stressed	M	5.86011929359985	6.92021239354943	11.1064581021991	2.07334882073325	0	29.4880000640308	9.24135644568542	0.846812	0.18668
Barren	6	stressed	M	3.68601770952575	6.2258310486712	2.55976536913446	2.40908491302841	0	22.2418106893743	6.18708495495568	0.592052	0.941135
Barren	6	unstressed	F	3.87288688450924	7.96343817715195	3.37356037723432	1.3767683513554	0	24.6188917283844	6.86759091977255	0.486334	0.408105
Barren	6	stressed	F	5.19426668175978	8.3440705834065	9.47221808674816	1.18562276834921	0	21.2549784937589	7.57519276900375	0.62251	0.125168
Gravel	3	unstressed	M	3.21251468568411	10.1687344351658	9.21155782071107	2.32401993564351	1.24248420737305	30.9285862482409	9.51464955546974	0.315921	0.252294
Gravel	3	unstressed	F	1.60072618931702	9.09187031341341	11.0675744897098	1.97603841672792	2.52202093705496	20.1047243276699	7.7271591123155	0.176061	0.178543
Gravel	3	stressed	F	2.97748179055202	7.05410289763434	0	2.68843955068326	0	13.6486478431124	4.39477868033034	0.422092	0
Gravel	3	stressed	F	6.35761304235265	7.73247664139083	8.01091632222107	3.07052431589455	0	34.2723365885436	9.90731115173379	0.822196	0.383293
Gravel	3	unstressed	M	4.77892316311936	6.77745112620351	7.13240101655068	1.79912937949852	0	27.2516649969007	7.95659494704546	0.705121	0.252247
Gravel	3	stressed	M	2.89055691116016	3.31423665069315	2.33296212465924	1.27006826097519	0	9.99933178188024	3.30119262156133	0.872164	0.544402
Plant	6	unstressed	M	1.92750698087968	6.95395486072671	4.64497651050788	0.760102514304673	0	19.1578252517098	5.57406101968812	0.277181	0.16364
Plant	6	unstressed	M	4.92705281592191	13.3095979825181	6.19489525892657	2.00896665480759	1.58271124770703	35.5476990786271	10.5951538397514	0.370188	0.324294
Plant	6	stressed	M	3.50279895398621	5.22701463325965	4.26238938848919	1.75452111412664	0	12.5627559398699	4.55158000495527	0.670134	0.411629
Plant	6	stressed	F	4.05518159301916	8.43578671333987	6.56933875612153	1.31856028744113	0	22.0737438377222	7.07543519794064	0.480712	0.200714
Plant	6	unstressed	M	1.82709145000229	11.4006289913241	11.1813074358992	2.56283695301726	8.29989376420579	27.5073032602968	10.4631769757909	0.160262	0.229207
Plant	6	stressed	F	4.78568189768628	9.15337953276679	7.84167851880382	2.67030627691901	5.64531181692622	20.0156699409557	8.35200466400964	0.522832	0.340527
Gravel	6	unstressed	F	2.08760842571886	7.73300587328459	3.98734323220673	0.98162395859969	0	7.41959043629089	3.70152865435013	0.269961	0.246185
Gravel	6	unstressed	M	2.05828229611103	7.56382727569679	6.82847504565242	1.51054701232554	0	24.0528937925768	7.00233757039377	0.272122	0.221213
Gravel	6	stressed	M	0	0	0	0	0	0	0	0	0
Gravel	6	stressed	M	3.3236728476568	4.13222590865493	4.04105522255801	1.62966269271384	0	13.0891578706691	4.36929575704212	0.80433	0.403277
Gravel	6	unstressed	F	1.45541146671833	5.82015178126538	0	1.44768986501329	0	16.944055269358	4.27788473039251	0.250064	0
Gravel	6	stressed	M	5.86321485436248	10.3012237749647	9.75074009886814	2.86090660831123	1.5246120067003	31.024139342578	10.2208061142975	0.569177	0.293404
Barren	1	unstressed	F	2.74138092861181	9.03355726209072	12.7965267941378	1.69692094855764	0	37.736796818789	10.6675304586978	0.303466	0.132608
Barren	1	unstressed	M	2.01301196474029	12.1752696040349	11.4337203383757	2.28064337125644	9.83470986896698	26.5720474743507	10.7182337702875	0.165336	0.199466
Barren	1	stressed	M	3.27103884100265	9.1515117174718	10.4243398117277	3.89036835363175	10.2466813534321	21.4354151404406	9.7365592029511	0.357432	0.3732
Barren	1	stressed	F	6.30568537914419	8.9302605860161	11.002025625556	3.30239659918476	5.29953254283485	24.6861690082732	9.92101162350153	0.706103	0.300163
Plant	1	unstressed	F	2.7679859544993	7.75406303121292	5.10622501062307	1.8788975260399	0.612370656129534	17.0649052905442	5.86407457817482	0.356972	0.367962
Plant	1	unstressed	F	2.92139125581973	8.13234814080355	8.2432441603156	1.28816661186415	1.84918862962789	30.4579156609668	8.81537574323295	0.359231	0.156269
Plant	1	stressed	M	4.96710117804367	8.83490086859591	6.54536361128477	1.40145542751511	1.24530047189349	30.2295426570383	8.8706107023952	0.562214	0.214114
Plant	1	stressed	M	7.39002217539752	11.4204223603036	5.21227567276939	2.76652199701812	0	37.3493291971887	10.6897619004462	0.647088	0.53077
Gravel	3	unstressed	M	1.63176701817433	7.90927845751019	6.39002288243586	1.47554028527567	0	18.4509610095111	5.97626160881786	0.20631	0.230913
Gravel	3	unstressed	M	2.19689770314347	9.0827427594812	7.14687275676002	1.82074883877278	0	19.5724609118971	6.6366204950091	0.241876	0.254762
Gravel	3	stressed	M	1.65995500298221	0	0	0.949379349752203	0	7.82150379409016	1.73847302447076	0	0
Gravel	3	stressed	M	5.53810983004609	8.19292433469727	5.59902480167238	1.33920197141709	0	19.5419050822102	6.7018610033405	0.675963	0.239185
Gravel	3	unstressed	M	0	0	0	0	0	0	0	0	0
Gravel	3	stressed	M	1.70057918500783	4.39995108795758	2.41213233832385	1.34315165684703	0	9.25610252709408	3.18531946587173	0.3865	0.556832
Gravel	1	unstressed	F	3.11492596937966	12.8339810001312	0	1.19318028481961	0	41.4510742654543	9.76552691996414	0.242709	0
Gravel	1	unstressed	M	2.1891842154849	7.90645365379394	6.87024827534411	0.967150632789799	0	28.704591258604	7.77293800600279	0.276886	0.140774
Gravel	1	stressed	M	10.1328911955016	14.727856914486	9.43533797017077	3.49634626620513	0	41.3779539225459	13.1950643781516	0.688009	0.370559
Gravel	1	stressed	M	6.32104329134866	14.7181208517981	12.0151305448682	3.34439367865707	0	46.6504315917137	13.8415199930643	0.429474	0.278349
Plant	1	unstressed	F	5.05545716232077	15.4989813817567	12.497735423864	1.3862554562124	0	39.9039699360071	12.3903998933602	0.32618	0.110921
Plant	1	unstressed	M	2.23539192193311	6.4988847323553	6.82697900980723	0.899246197118257	0	22.0755291693188	6.42267183842212	0.343965	0.131719
Plant	1	stressed	F	5.0291897050638	7.32542566206431	6.56970585284579	3.03986557417668	0	26.5167944469076	8.08016354017636	0.686539	0.46271
Plant	1	stressed	M	3.675528740242	7.22739021091796	4.62311088935491	1.81164120741347	0	22.4536420353516	6.63188551387998	0.508555	0.391866
GravelPlant	6	unstressed	F	1.00093715308149	6.58603116690913	3.88003171921737	1.58748657134873	3.29370152086213	13.0045832096671	4.89212855684766	0.151979	0.409143
GravelPlant	6	unstressed	M	1.69229015858842	7.01418397976261	9.68595590354362	2.56604718380067	4.7709621152855	20.8736079038159	7.76717454079945	0.241267	0.264925
GravelPlant	6	stressed	M	6.91640746825219	9.29490467237051	6.04006540037404	2.35223585416564	5.48870927008874	24.5656721984186	9.10966581061162	0.744107	0.389439
GravelPlant	6	stressed	M	3.83627425716803	5.36624110141729	7.3693039189135	1.33433066718821	5.82946968085143	15.4731958086104	6.53480257235814	0.71489	0.181066
GravelPlant	6	unstressed	F	0	4.72544690942723	1.87841495302108	1.80905239179873	0	11.7427506661164	3.35927748672724	0	0.963074
GravelPlant	6	stressed	M	8.65499045464666	14.6448395137083	11.6367719669536	8.41110268846367	10.0203609425455	32.1681792796691	14.2560408076645	0.590993	0.722804
GravelPlant	1	unstressed	F	1.40000764228882	5.94472718594927	3.54434094767951	2.64252001721928	8.6964225923651	17.9256898135353	6.69228469983955	0.235504	0.74556
GravelPlant	1	unstressed	M	4.10055456552185	11.4613392492375	5.38274777815236	1.82384259315201	6.22418384309344	24.5432493761753	8.92265290088874	0.357773	0.338831
GravelPlant	1	stressed	F	5.59302045434369	8.43197582793317	9.51137313678693	5.00548552266352	2.57807887173992	20.8380580537888	8.65966531120935	0.663311	0.526263
GravelPlant	1	stressed	M	2.87454419931309	5.49822980135688	8.22743571805122	0	0	15.822226514109	5.40373937213836	0.522813	0
GravelPlant	1	unstressed	M	1.60687867311557	6.35020058767905	9.28267184011742	1.62295027886061	5.2602831480903	16.4329610018159	6.75932425494648	0.253044	0.174837
GravelPlant	1	unstressed	M	3.34281475373337	12.5573629806185	5.30535908034921	3.11780377270289	4.2488431357757	20.7116470378368	8.21397179350275	0.266204	0.587671
GravelPlant	1	stressed	F	3.27344881442317	8.5585223225799	12.7103739763494	2.61714298972973	0	20.7219415401007	7.98023827386383	0.382478	0.205906
GravelPlant	1	stressed	M	5.13358398990735	10.2524540752769	27.5418558106086	6.15328489686768	9.45513801219806	27.5044857326909	14.3401337529249	0.500718	0.223416
Barren	6	unstressed	M	2.96332817388623	9.83124579055004	0	3.30708668404215	5.69666968793523	26.1159191833013	7.98570825328582	0.301419	0
Barren	6	unstressed	F	1.27488889629582	5.58376200430836	3.7906573294988	1.44704149302072	6.24422067102254	15.5104541042542	5.64183741640008	0.228321	0.381739
Barren	6	stressed	M	2.70109900348451	6.88920540472225	3.80421691996881	1.43027617934298	0	11.99796005387	4.47045959356475	0.392077	0.375971
Barren	6	stressed	F	4.27915488556157	9.43668511727869	0	4.0438204650942	0	25.199860635186	7.1599201838534	0.45346	0
Barren	6	unstressed	F	1.41572777567184	4.80069999824342	2.19777418086678	0.965630377698863	0	11.8101625011401	3.5316658056035	0.2949	0.439367
Barren	6	stressed	M	4.18177518326641	5.5473130410185	23.5146517616272	3.72269665750769	5.49255026363704	17.4392694590355	9.98304272768206	0.753838	0.158314
Gravel	1	unstressed	M	1.73527092618216	7.57027034246184	7.14305749783047	4.13506235341107	3.60715837243781	21.3579339457036	7.59145890633782	0.229222	0.578892
Gravel	1	unstressed	F	2.27410162260713	11.9622543986313	14.843135184126	4.17060286458206	4.00062396813629	29.0865108154083	11.0562048089152	0.190106	0.280979
Gravel	1	stressed	M	1.60299148784431	4.38572593411457	1.37270473185595	1.06104223331418	0	11.5892218384294	3.33528103759308	0.365502	0.772957
Barren	3	unstressed	F	1.56527022759207	5.75364421804412	6.56839273886767	2.01323422998266	2.83807669630967	15.890898335946	5.77158607445702	0.272048	0.306503
Barren	3	unstressed	M	1.26505607773367	5.3864830709259	2.40926181886326	1.34456612853343	0	11.4999625906269	3.65088828111385	0.234858	0.558082
Barren	3	stressed	M	4.7804261363394	6.60055001458702	1.24403327642454	1.82709378062703	3.92226941432514	12.1367951184286	5.08519462345529	0.724247	1.46869
Barren	3	stressed	F	5.34684491797688	7.48779108544847	3.45500101440947	1.90249808059817	10.2277264299947	13.2606515203863	6.94675217480233	0.714075	0.550651
Barren	3	unstressed	M	2.1648919458328	6.04803110973819	0	11.7702052651793	0	16.2485047091243	6.0386055049791	0.35795	0
Barren	3	stressed	F	5.13413786549949	9.45476537947348	5.65801489827252	16.4991380836754	7.26830234881306	25.2183318642065	11.5387817399901	0.543021	2.91606
GravelPlant	3	unstressed	F	1.63344410833345	9.72197745917131	7.67474458771352	2.50923060150897	3.17173859409887	26.0074800290778	8.45310256331731	0.168016	0.326946
GravelPlant	3	unstressed	M	3.20607968683425	6.81973534695806	3.96015056489011	1.77592853070513	7.17599203542139	22.6256794062442	7.59392759517552	0.470118	0.44845
GravelPlant	3	stressed	M	3.07227061048779	4.43289816856888	0	1.36748062867907	4.48278099676569	11.575406009499	4.15513940233341	0.693061	0
GravelPlant	3	stressed	M	6.75605870892058	10.4508191613393	40.7110428237571	4.80940528579107	5.69525779936679	32.4067783349131	16.8048936856813	0.646462	0.118135
GravelPlant	3	unstressed	M	2.59326125262385	7.31029358167361	8.82993183834686	1.26552254162402	6.29756017445326	19.1688059379073	7.57756255443815	0.354741	0.143322
GravelPlant	3	stressed	M	4.98551609933866	10.6369397452177	11.9981006224646	3.26565885659221	7.6504311121037	26.6256637551348	10.8603850318086	0.468698	0.272181
Gravel	3	unstressed	M	3.09891113795297	10.0337961349303	10.1928298297379	5.65834684705197	10.8735365469232	25.7288968794774	10.9310528960123	0.308847	0.55513
Gravel	3	unstressed	F	2.54686227648802	10.950822964673	3.05774383727587	2.88045055769272	5.14707285107685	24.6340557724004	8.20283470993447	0.232573	0.942018
Gravel	3	stressed	M	5.90319640556807	10.0494554406418	5.60587765751307	2.53740786057668	8.87273164835955	21.0076374947428	8.99605108456698	0.587415	0.452633
Gravel	3	stressed	F	5.91609990350972	12.0148148055207	7.8230149989018	3.01895313438668	8.01415260839344	27.6777330840263	10.7441280891231	0.4924	0.385907
Gravel	3	unstressed	M	4.73794541747146	9.69517169359878	6.97119026776332	3.36415762130686	0	25.6202173751435	8.39811372921399	0.488691	0.48258
Gravel	3	stressed	F	3.52879185800871	5.36465073450155	5.34748873868291	1.62850132093104	3.31610255680301	16.3444696417189	5.92166747510768	0.657786	0.304536
Gravel	3	unstressed	M	1.08588632578014	7.39885739687778	4.05957080021955	0.887153219183988	0	18.453562355939	5.31417168300009	0.146764	0.218534
GravelPlant	3	unstressed	M	1.52849662170517	5.74372178750569	2.7852353219648	1.04198056305331	0	11.7242844871981	3.80395313023784	0.266116	0.374109
GravelPlant	3	stressed	M	5.69923712260868	7.57809994684053	0	1.78949510038908	0	15.2713692286199	5.05636689974303	0.752067	0
GravelPlant	3	stressed	M	4.1152480131794	7.69493830811597	7.82140586123107	1.35393757033038	0	24.7701128397275	7.62594043209739	0.534799	0.173107
GravelPlant	3	unstressed	F	0.592550348495609	0	1.90427785782083	0.862319211179497	0	8.63087801251438	1.99833757166838	0	0.452833
GravelPlant	3	stressed	M	5.6604655438133	11.1587860847546	11.1286053114565	1.04670773336218	0	31.0514725585957	10.0076728719971	0.507265	0.0940556
GravelPlant	6	unstressed	M	1.78212935567875	8.81793030152926	5.07539512283189	1.69867223235862	6.71018194300871	18.48075911994	7.09417801255787	0.202103	0.334688
GravelPlant	6	unstressed	F	1.54804013383199	7.23776648849132	0	0	0	17.0399177592533	4.30428739692943	0.213884	0
GravelPlant	6	stressed	M	2.92572195965453	8.08137696904798	2.41219377088848	65.8107034488781	4.66832990287005	19.016148453182	17.1524124174202	0.362033	27.2825
GravelPlant	6	stressed	M	2.93477896696339	7.7114163924285	0	2.8764548772738	4.5808674371811	19.1949968384619	6.21641908538477	0.380576	0
GravelPlant	6	unstressed	M	2.09164567628145	7.87982618302989	4.66669784450653	1.15385566343929	0	21.9616792939901	6.29228411020788	0.265443	0.247253
GravelPlant	6	stressed	M	4.88628423563114	12.9833086299001	10.189387441393	3.63496069649753	9.71750632582599	51.2618159220148	15.4455438752104	0.376351	0.35674
Plant	3	unstressed	F	4.34074047364369	13.3132380986888	0	3.13352378984614	0	28.1147737682643	8.15037935507381	0.326047	0
Plant	3	unstressed	F	0	0	0	0	0	0	0	0	0
Plant	3	stressed	F	2.57088431431684	6.59613025422296	2.06157876891668	1.91922815618255	4.37315407056987	13.4584632206936	5.16323979748375	0.389756	0.930951
Plant	3	stressed	F	3.20436849703535	7.58139984191187	6.46045235385524	3.53870372898176	4.09179600777433	16.4497182778193	6.88773978456298	0.422662	0.547749
Plant	3	unstressed	F	0.799519693774405	5.1198780270509	2.95429616404172	1.93256963054108	0	12.5207403373281	3.88783397545603	0.15616	0.654156
Plant	3	stressed	M	4.90514403359763	10.2176677450639	3.83749060007077	6.70210349955023	8.56054523746002	24.0929706103071	9.71932028767494	0.480065	1.74648
Barren	1	unstressed	F	4.06352210583984	11.0221301671132	12.7219467059718	1.57077566834099	2.72890040836002	26.5658968933478	9.77886199149561	0.368669	0.12347
Barren	1	unstressed	M	2.31884710424249	8.7842507778111	10.6643475814307	1.77395246067394	0	20.0898701247435	7.27187800815028	0.263978	0.166344
Barren	1	stressed	M	0	6.0344478075626	0	0	0	15.3264110175794	3.56014313752367	0	0
Barren	1	stressed	F	3.23963959371946	6.24406404237586	12.2222261614539	2.03788028944234	3.09395678870394	19.0122827690359	7.64167494078857	0.518835	0.166736
GravelPlant	6	unstressed	F	0	0	0	0	0	0	0	0	0
GravelPlant	6	unstressed	F	1.3740088422382	5.26368220171859	0	1.39663406828556	0	12.2236176268327	3.37632378984584	0.261036	0
GravelPlant	6	stressed	M	7.68197081223652	12.1205321120519	5.90113957692138	4.62977806992667	9.22105500663491	32.1771059306738	11.9552635847409	0.633798	0.784557
GravelPlant	6	stressed	M	5.67663828206319	11.9986123099712	0	4.46399080858376	8.15516174551749	29.4209477519248	9.95255848301007	0.473108	0
GravelPlant	6	unstressed	F	1.8957578322798	4.90934881743597	2.06590282162117	1.29051557688351	0	9.73043918026736	3.31532737141463	0.386153	0.624674
GravelPlant	6	stressed	M	5.05643558015208	12.484315445889	9.61502151521704	4.26714823169741	9.49898688256449	27.8859813898182	11.4679815075564	0.405023	0.4438
Plant	6	unstressed	F	4.18297301152988	13.9533816805678	12.2102672839293	0.92804572528565	0	31.8215184262671	10.5160310212633	0.299782	0.0760054
Plant	6	unstressed	M	4.5570470730856	12.9283047836494	0	1.53559614680071	9.09933663103779	27.9855837400088	9.35097806243038	0.352486	0
Plant	6	stressed	M	1.44000432114639	3.8657675875367	1.88458827279943	0.711741754050885	0	11.6879841281091	3.26501434394041	0.372502	0.377664
Plant	6	stressed	F	2.55650064333459	4.13744003843989	2.70867952345163	0	0.330233418988845	11.6586842419499	3.56525631102748	0.617894	0
Plant	6	unstressed	M	3.81101397073774	17.678367095309	0	0.8123497330881	0	33.656382975832	9.32635229582781	0.215575	0
Plant	6	stressed	M	6.90560776799138	9.41559073612698	11.3583368556256	1.58752697655233	0	25.6182375330217	9.14754997821966	0.733423	0.139768
Plant	1	unstressed	M	3.06323338273561	8.67393199444194	8.02360100491886	0.672095431324703	0	17.7115454612067	6.35740121243797	0.353154	0.0837648
Plant	1	unstressed	F	2.22126652066989	6.50571089792992	0	0	0	15.6564645840313	4.06390700043853	0.341433	0
Plant	1	stressed	M	5.79259251896167	7.98708268001828	14.3857462982806	1.4909718174902	0	23.2442921599176	8.81678091244474	0.725245	0.103642
Plant	1	stressed	M	3.4842189347505	7.73096237677508	8.39795740573434	0.520339365043179	0	21.6004078081413	6.9556476484074	0.450684	0.0619602
Barren	3	unstressed	F	2.65665828748895	6.49858603500557	6.94760628346667	8.94760094928165	0	16.5035278773734	6.92566323876936	0.408806	1.28787
Barren	3	unstressed	M	0	8.71332793959632	0	0	0	20.991114145764	4.95074034756005	0	0
Barren	3	stressed	F	5.44114317767929	7.73578242233041	8.23795271440162	0.738710226024998	0	20.0521674957343	7.0342926726951	0.703373	0.0896716
Barren	3	stressed	M	6.09590109069311	7.02772999981175	0	2.3324617914178	0	21.7446802140978	6.20012884933674	0.867407	0
Barren	3	unstressed	M	0.501914917559227	3.25970258736475	2.22921775272936	0.337445495669348	0	7.24033890680158	2.26143661002071	0.153976	0.151374
Barren	3	stressed	M	4.49029116538685	5.6459255057613	5.06455901656332	0.998579636226926	0	20.2410275820903	6.07339715100478	0.795315	0.19717
GravelPlant	3	unstressed	F	2.35065066511818	6.1225831167286	4.98144343718516	1.08574612462546	0	21.3827205801004	5.98719065395964	0.383931	0.217958
GravelPlant	3	unstressed	F	0	6.50959656271031	0	0.523185187368592	0	16.5301749380559	3.92715944802247	0	0
GravelPlant	3	stressed	M	4.92894718999352	8.42393221368446	0	1.98212529383611	0	19.0573461167248	5.73205846903981	0.585112	0
GravelPlant	3	stressed	M	9.29745114724263	13.8358894132224	10.0922639604905	1.8695186618462	0	23.872386583379	9.82791829436347	0.671981	0.185243
GravelPlant	3	unstressed	F	3.61740595932211	10.8564541001379	0	1.17367278425175	0	25.1403041657475	6.79797283490987	0.333203	0
GravelPlant	3	stressed	M	7.02395060174167	8.7730086510428	9.6090534750227	2.92146621535111	0	22.198032301771	8.42091854082155	0.800632	0.304033
GravelPlant	1	unstressed	F	6.5855585411677	13.9743567693783	10.4805026110549	0.589559858479304	0	31.2745722839565	10.4840916773395	0.47126	0.056253
GravelPlant	1	unstressed	M	4.79494160582822	8.68871120438504	7.9362863028816	1.68906221701245	0	19.1999388214774	7.05149002526412	0.551859	0.212828
GravelPlant	1	stressed	M	6.98149012786295	10.5147720742836	11.3408105067244	1.57153628277313	0	27.0838392707523	9.5820747103994	0.66397	0.138574
GravelPlant	1	stressed	M	6.53178140996021	8.15565169580439	17.4741193792552	1.58743529737522	0	32.9685396331789	11.1195879025957	0.80089	0.0908449
Plant	3	unstressed	F	1.01339261426878	6.19800083866703	3.49598732451652	2.60823967243406	0	12.3880817555272	4.28395036756892	0.163503	0.746067
Plant	3	unstressed	M	3.85815290474445	8.91998977068139	7.43428652649209	0.984290595473359	0.184333564526971	21.9610227467805	7.22367935144979	0.432529	0.132399
Plant	3	stressed	F	19.3397919903587	6.54138563243165	7.68779885170651	3.44289739448047	0	14.2275346587396	8.53990142128615	2.95653	0.447839
Plant	3	stressed	M	8.88309122043665	13.9541911375645	19.5252730821199	3.04276169151925	0	25.194083195333	11.7665667211622	0.636589	0.155837
Plant	3	unstressed	M	2.28229134060921	6.81904843121549	3.47505608870352	0	0	17.5776781407026	5.02567900020513	0.334694	0
Plant	3	stressed	M	0	9.1080208852297	0	1.74330786952733	0	17.2225995465736	4.67898805022177	0	0
GravelPlant	3	unstressed	M	4.33834196247076	12.1544515703198	5.60357286773608	1.17627965381341	0	37.2177378479646	10.0817306503841	0.356934	0.209916
GravelPlant	3	unstressed	F	0	0	0	0	0	0	0	0	0
GravelPlant	3	stressed	F	6.37166679075135	10.3495723039209	5.64862524752799	1.88885147069281	1.0903509571148	24.5955412599234	8.32410133832187	0.615645	0.334391
GravelPlant	3	stressed	M	8.68984916900974	6.46596358281828	9.80132970695206	1.33054502726723	12.5032445750968	17.0455931146361	9.3060875292967	1.34394	0.135751
GravelPlant	3	unstressed	M	29.8593628810118	102.133782381342	57.7899568308574	12.1960627559888	93.7846490770458	268.155192345231	93.986501045246	0.292355	0.211041
GravelPlant	3	stressed	F	6.91153057467455	10.5708791791935	6.69573847960142	1.34090489064804	0	29.4858854866674	9.16748976846415	0.653827	0.200262
Barren	3	unstressed	F	1.86383269548399	2.53728930871212	1.71985701561345	1.14693872764661	0	8.05993025089848	2.55464133305911	0.734576	0.66688
Barren	3	unstressed	M	2.05072590219432	5.96228761619162	3.84925963345386	1.52975674876095	0	14.5535319833285	4.65759364732154	0.34395	0.397416
Barren	3	stressed	M	6.26045118752709	9.85984925094244	4.39260212479114	1.00581882772047	0	21.6582247966889	7.19615769794501	0.634944	0.22898
Barren	3	stressed	F	3.07648565269883	3.58720375394724	1.40958436103433	5.48831152298412	0	12.3626871391481	4.32071207163544	0.857628	3.89357
Barren	3	unstressed	F	1.593056123875	7.39424223378695	5.61504915008077	1.4197261056104	0	25.0370619353724	6.84318925812093	0.215445	0.252843
Barren	3	stressed	F	6.3131011342071	9.73218097348644	0	0	0	25.23791799213	6.88053334997059	0.648683	0
Gravel	1	unstressed	M	1.69083650586348	0	0	0	0	8.73041341392012	1.7368749866306	0	0
Gravel	1	unstressed	M	43.4244695170159	90.8273187607374	133.463934499632	28.4894475166708	54.1808590651191	363.486821085035	118.978808407368	0.478099	0.213462
Gravel	1	stressed	F	0	0	0	0	0	0	0	0	0
Gravel	1	stressed	M	9.83522511433605	13.4545830119723	9.74463213875984	1.30124529256961	0	27.152528436834	10.2480356657453	0.730994	0.133535
Gravel	6	unstressed	M	2.17728116238903	7.53401376475236	4.37307286406268	0.258004223521185	0	17.7196892381751	5.34367687548339	0.288994	0.0589984
Gravel	6	unstressed	M	10.3492970438359	30.3557898634047	33.083694134239	0.78588708651764	39.6358167500217	80.4597019363441	32.4450311357272	0.340933	0.0237545
Gravel	6	stressed	M	7.09933391896965	7.98474681129808	4.71348436326204	4.97135857257452	0	25.917334494452	8.44770969342605	0.889112	1.05471
Gravel	6	stressed	M	3.26645932417258	5.83864033566565	2.63809658951346	1.29441079625233	0	13.7181292995659	4.45928939086165	0.559455	0.490661
Gravel	6	unstressed	M	3.54235490808088	0	7.52256017859789	1.5629989784033	0	18.8262128036333	5.24235447811922	0	0.207775
Gravel	6	stressed	M	28.0772292458047	12.2122859229507	2.56972981896793	3.47735747039586	2.553504373311	20.4735442925541	11.560608520664	2.2991	1.3532
Plant	3	unstressed	F	3.70072712717365	9.26553014960108	0	1.04255562805709	0	28.3488595147433	7.05961206992919	0.399408	0
Plant	3	unstressed	F	15.5617265662499	68.5579945315707	0	10.8398359634862	0	183.487259413897	46.4078027458673	0.226986	0
Plant	3	stressed	M	8.12737437435998	9.52298607119116	5.54816396573246	2.15077610961718	0	27.0929736452627	8.74037902769392	0.853448	0.387655
Plant	3	stressed	M	13.8178395538841	12.5900087780442	0	3.13887102215757	0	28.7446355716825	9.7152258209614	1.09752	0
Plant	3	unstressed	M	3.41227591347786	7.66109878215577	4.39494215847489	1.58120384314077	1.14918121548403	21.1053540133725	6.55067598768431	0.445403	0.359778
Plant	3	stressed	M	6.70411645683588	11.6492307733067	5.53094555415975	1.64416390495824	0	26.261569980952	8.63167111170209	0.575499	0.297266

## Sheet: Individual mass, length, sex
Enrichment	Tank no.	Fish id	Body length (cm)	Body mass (g)	Sex	Density (fish/L)
Barren	2	1	3	0.55	F	1
Barren	2	2	3.1	0.46	M	1
Barren	2	3	2.6	0.38	M	1
Barren	2	4	2.6	0.37	M	1
Barren	2	5	3.1	0.52	F	1
Barren	2	6	3	0.53	F	1
Barren	2	7	2.8	0.38	F	1
Barren	2	8	2.6	0.29	F	1
Barren	2	9	2.7	0.36	M	1
Barren	2	10	3	0.45	M	1
Gravel	2	1	2.6	0.27	M	3
Gravel	2	2	2.5	0.23	M	3
Gravel	2	3	2.4	0.25	M	3
Gravel	2	4	2.9	0.33	M	3
Gravel	2	5	2.6	0.28	M	3
Gravel	2	6	2.3	0.2	M	3
Gravel	2	7	2.6	0.3	M	3
Gravel	2	8	2.3	0.21	M	3
Gravel	2	9	2.3	0.21	M	3
Gravel	2	10	2.8	0.34	M	3
Gravel	2	11	2.3	0.19	M	3
Gravel	2	12	2.3	0.2	F	3
Gravel	2	13	2.4	0.25	M	3
Gravel	2	14	2.2	0.14	M	3
Gravel	2	15	2.5	0.24	M	3
Gravel	2	16	2.1	0.15	M	3
Gravel	2	17	2	0.15	M	3
Gravel	2	18	2.7	0.35	F	3
Gravel	2	19	2.5	0.28	M	3
Gravel	2	20	2.7	0.27	M	3
Gravel	2	21	2.2	0.17	M	3
Gravel	2	22	2.4	0.2	M	3
Gravel	2	23	2.9	0.37	M	3
Gravel	2	24	2.7	0.31	M	3
Gravel	2	25	2.5	0.25	F	3
Gravel	2	26	2.5	0.28	M	3
Gravel	2	27	2.4	0.24	F	3
Gravel	2	28	2.3	0.28	F	3
Gravel	2	29	2.1	0.17	M	3
Gravel	2	30	2.3	0.22	F	3
GravelPlant	1	1	2.1	0.19	M	3
GravelPlant	1	2	2.4	0.17	M	3
GravelPlant	1	3	2.4	0.25	M	3
GravelPlant	1	4	2.5	0.26	M	3
GravelPlant	1	5	2.5	0.26	F	3
GravelPlant	1	6	2.3	0.25	F	3
GravelPlant	1	7	2.2	0.23	F	3
GravelPlant	1	8	2.3	0.21	F	3
GravelPlant	1	9	2.5	0.29	M	3
GravelPlant	1	10	1.9	0.12	F	3
GravelPlant	1	11	2.6	0.33	F	3
GravelPlant	1	12	2.2	0.23	F	3
GravelPlant	1	13	2.2	0.29	F	3
GravelPlant	1	14	2	0.15	M	3
GravelPlant	1	15	2.3	0.19	M	3
GravelPlant	1	16	2.1	0.18	M	3
GravelPlant	1	17	2.5	0.31	F	3
GravelPlant	1	18	2.2	0.2	F	3
GravelPlant	1	19	2.5	0.29	F	3
GravelPlant	1	20	2.3	0.2	M	3
GravelPlant	1	21	1.8	0.1	F	3
GravelPlant	1	22	2.5	0.27	M	3
GravelPlant	1	23	2.1	0.17	M	3
GravelPlant	1	24	2.6	0.28	M	3
GravelPlant	1	25	2.3	0.23	M	3
GravelPlant	1	26	2.4	0.25	M	3
GravelPlant	1	27	2.6	0.26	M	3
GravelPlant	1	28	2.3	0.22	M	3
GravelPlant	1	29	2.1	0.21	M	3
Plant	1	1	2.3	0.23	F	3
Plant	1	2	2.7	0.31	M	3
Plant	1	3	2.4	0.28	M	3
Plant	1	4	2.5	0.28	M	3
Plant	1	5	2.5	0.24	M	3
Plant	1	6	2.3	0.2	M	3
Plant	1	7	2.1	0.21	F	3
Plant	1	8	2.5	0.19	M	3
Plant	1	9	2.4	0.21	F	3
Plant	1	10	2.7	0.3	M	3
Plant	1	11	2.4	0.23	M	3
Plant	1	12	2.4	0.24	F	3
Plant	1	13	2.6	0.3	F	3
Plant	1	14	2.7	0.34	M	3
Plant	1	15	2.4	0.23	M	3
Plant	1	16	2.7	0.27	M	3
Plant	1	17	2	0.18	F	3
Plant	1	18	2.9	0.46	F	3
Plant	1	19	2.3	0.2	F	3
Plant	1	20	2.5	0.26	M	3
Plant	1	21	2.4	0.25	F	3
Plant	1	22	2.1	0.17	F	3
Plant	1	23	2.4	0.23	F	3
Plant	1	24	2.6	0.33	F	3
Plant	1	25	2.9	0.45	F	3
Plant	1	26	2.4	0.24	M	3
Plant	1	27	2.6	0.27	M	3
GravelPlant	4	1	2.7	0.37	M	3
GravelPlant	4	2	2.5	0.27	F	3
GravelPlant	4	3	2.5	0.2	M	3
GravelPlant	4	4	2.4	0.24	M	3
GravelPlant	4	5	2.5	0.28	M	3
GravelPlant	4	6	2.5	0.32	F	3
GravelPlant	4	7	2.6	0.26	F	3
GravelPlant	4	8	2.6	0.3	M	3
GravelPlant	4	9	2.8	0.39	F	3
GravelPlant	4	10	2.4	0.22	M	3
GravelPlant	4	11	2.2	0.22	M	3
GravelPlant	4	12	2.3	0.23	M	3
GravelPlant	4	13	2.3	0.19	M	3
GravelPlant	4	14	2.4	0.2	M	3
GravelPlant	4	15	2.5	0.26	M	3
GravelPlant	4	16	2.5	0.27	F	3
GravelPlant	4	17	2.4	0.23	M	3
GravelPlant	4	18	2.6	0.39	F	3
GravelPlant	4	19	2.5	0.26	M	3
GravelPlant	4	20	2.5	0.26	M	3
GravelPlant	4	21	2.2	0.17	F	3
GravelPlant	4	22	2.1	0.16	F	3
GravelPlant	4	23	2.5	0.26	M	3
GravelPlant	4	24	1.8	0.1	F	3
GravelPlant	4	25	2.4	0.24	M	3
GravelPlant	4	26	2.6	0.38	F	3
Barren	4	1	2.4	0.28	F	3
Barren	4	2	2.5	0.26	M	3
Barren	4	3	2.5	0.36	F	3
Barren	4	4	2.3	0.28	M	3
Barren	4	5	2.5	0.32	F	3
Barren	4	6	2.5	0.25	M	3
Barren	4	7	2.2	0.22	M	3
Barren	4	8	2.5	0.24	F	3
Barren	4	9	2	0.11	M	3
Barren	4	10	2.4	0.26	F	3
Barren	4	11	2.5	0.24	M	3
Barren	4	12	2.5	0.24	M	3
Barren	4	13	2.7	0.32	M	3
Barren	4	14	2	0.2	F	3
Barren	4	15	2.4	0.22	M	3
Barren	4	16	2.4	0.23	M	3
Barren	4	17	2.6	0.28	M	3
Barren	4	18	2.6	0.29	M	3
Barren	4	19	2.4	0.23	M	3
Barren	4	20	2.8	0.4	F	3
Barren	4	21	2.5	0.24	M	3
Barren	4	22	2.2	0.18	F	3
Barren	4	23	2.7	0.38	F	3
Barren	4	24	2.4	0.2	M	3
Barren	4	25	2.2	0.18	M	3
Barren	4	26	2	0.14	F	3
Barren	4	27	2.3	0.19	M	3
Barren	4	28	2.6	0.32	F	3
Barren	4	29	2.5	0.26	F	3
Gravel	1	1	2.5	0.23	M	1
Gravel	1	2	2.7	0.37	M	1
Gravel	1	3	2.5	0.31	F	1
Gravel	1	4	2.7	0.32	M	1
Gravel	1	5	2.7	0.39	M	1
Gravel	1	6	2.9	0.36	M	1
Gravel	1	7	2.7	0.31	M	1
Gravel	1	8	2.7	0.42	M	1
Gravel	1	9	2.9	0.38	F	1
Gravel	1	10	2.8	0.37	M	1
Gravel	2	1	2.4	0.24	M	6
Gravel	2	2	2.2	0.13	M	6
Gravel	2	3	2.5	0.22	M	6
Gravel	2	4	2.4	0.18	M	6
Gravel	2	5	2.5	0.23	M	6
Gravel	2	6	2.7	0.32	M	6
Gravel	2	7	2.5	0.24	M	6
Gravel	2	8	2.3	0.2	M	6
Gravel	2	9	2.5	0.3	F	6
Gravel	2	10	2.3	0.16	M	6
Gravel	2	11	2.5	0.24	M	6
Gravel	2	12	1.8	0.11	F	6
Gravel	2	13	2.5	0.22	M	6
Gravel	2	14	2.3	0.19	M	6
Gravel	2	15	1.8	0.17	F	6
Gravel	2	16	2.2	0.18	M	6
Gravel	2	17	2	0.13	M	6
Gravel	2	18	2	0.14	F	6
Gravel	2	19	2.7	0.27	M	6
Gravel	2	20	1.9	0.12	M	6
Gravel	2	21	2.1	0.2	M	6
Gravel	2	22	2.4	0.29	F	6
Gravel	2	23	2.5	0.31	F	6
Gravel	2	24	2.2	0.23	F	6
Gravel	2	25	1.9	0.11	M	6
Gravel	2	26	2.6	0.3	F	6
Gravel	2	27	2	0.17	F	6
Gravel	2	28	1.8	0.09	F	6
Gravel	2	29	2.6	0.25	M	6
Gravel	2	30	2.6	0.25	M	6
Gravel	2	31	2.4	0.2	F	6
Gravel	2	32	2.5	0.25	M	6
Gravel	2	33	1.7	0.11	F	6
Gravel	2	34	2.3	0.2	M	6
Gravel	2	35	2.5	0.28	F	6
Gravel	2	36	2.1	0.18	M	6
Gravel	2	37	1.7	0.09	F	6
Gravel	2	38	2.5	0.25	M	6
Gravel	2	39	2.5	0.22	M	6
Gravel	2	40	1.8	0.14	F	6
Gravel	2	41	2.5	0.25	M	6
Gravel	2	42	1.9	0.15	F	6
Gravel	2	43	2.4	0.2	M	6
Gravel	2	44	2.2	0.17	M	6
Gravel	2	45	1.8	0.11	M	6
Gravel	2	46	2.6	0.28	M	6
Gravel	2	47	2.4	0.27	F	6
Gravel	2	48	2.3	0.2	M	6
Gravel	2	49	2.3	0.21	F	6
Gravel	2	50	2.6	0.28	M	6
Gravel	2	51	2.4	0.22	F	6
Gravel	2	52	2.5	0.25	M	6
Gravel	2	53	2	0.09	M	6
Plant	4	1	2.4	0.23	F	3
Plant	4	2	2.1	0.19	F	3
Plant	4	3	2	0.11	M	3
Plant	4	4	2.2	0.14	M	3
Plant	4	5	2.5	0.28	M	3
Plant	4	6	2.5	0.26	M	3
Plant	4	7	2.5	0.24	M	3
Plant	4	8	2.3	0.22	M	3
Plant	4	9	2.5	0.23	M	3
Plant	4	10	2.3	0.2	M	3
Plant	4	11	2.7	0.34	M	3
Plant	4	12	2.6	0.28	M	3
Plant	4	13	2.4	0.23	M	3
Plant	4	14	2.4	0.24	F	3
Plant	4	15	2.4	0.22	M	3
Plant	4	16	2.5	0.29	F	3
Plant	4	17	2.7	0.34	M	3
Plant	4	18	2.5	0.27	M	3
Plant	4	19	2.4	0.27	M	3
Plant	4	20	2.6	0.33	M	3
Plant	4	21	2.4	0.23	F	3
Plant	4	22	2.1	0.19	F	3
Plant	4	23	2.6	0.29	M	3
Plant	4	24	2.3	0.18	M	3
Plant	4	25	2.5	0.24	M	3
Barren	1	1	2	0.16	F	6
Barren	1	2	2.5	0.23	F	6
Barren	1	3	2.3	0.2	M	6
Barren	1	4	2.5	0.25	M	6
Barren	1	5	2.5	0.22	M	6
Barren	1	6	2	0.13	F	6
Barren	1	7	3	0.48	F	6
Barren	1	8	2.3	0.21	F	6
Barren	1	9	2.1	0.16	M	6
Barren	1	10	1.8	0.13	F	6
Barren	1	11	2.5	0.31	F	6
Barren	1	12	2.4	0.26	M	6
Barren	1	13	2.1	0.22	M	6
Barren	1	14	2.5	0.21	M	6
Barren	1	15	2.5	0.25	M	6
Barren	1	16	2.9	0.45	F	6
Barren	1	17	2	0.14	M	6
Barren	1	18	2.1	0.12	M	6
Barren	1	19	2.3	0.16	M	6
Barren	1	20	2.4	0.23	F	6
Barren	1	21	2	0.13	M	6
Barren	1	22	2.2	0.17	M	6
Barren	1	23	2	0.12	M	6
Barren	1	24	2	0.1	M	6
Barren	1	25	2	0.16	F	6
Barren	1	26	1.9	0.12	F	6
Barren	1	27	2.2	0.23	F	6
Barren	1	28	2.1	0.14	M	6
Barren	1	29	1.9	0.08	M	6
Barren	1	30	2	0.1	F	6
Barren	1	31	2.4	0.18	F	6
Barren	1	32	2.6	0.26	M	6
Barren	1	33	2.3	0.13	M	6
Barren	1	34	2.5	0.19	M	6
Barren	1	35	2.5	0.27	M	6
Barren	1	36	2	0.16	F	6
Barren	1	37	2.6	0.21	M	6
Barren	1	38	2	0.14	F	6
Barren	1	39	2.4	0.21	M	6
Barren	1	40	2.5	0.29	F	6
Barren	1	41	2.4	0.21	M	6
Barren	1	42	2.5	0.25	M	6
Barren	1	43	2	0.17	M	6
Barren	1	44	2.3	0.18	M	6
Barren	1	45	2.4	0.21	M	6
Barren	1	46	2.4	0.22	M	6
Barren	1	47	1.8	0.11	F	6
Barren	1	48	2.5	0.22	M	6
Barren	1	49	1.1	0.01	M	6
Barren	1	50	2.4	0.24	F	6
Barren	1	51	2	0.14	M	6
Barren	1	52	1.7	0.08	M	6
Barren	1	53	2.5	0.21	M	6
Barren	1	54	2.2	0.18	M	6
Barren	1	55	2.6	0.25	F	6
Barren	1	56	2.5	0.24	M	6
Barren	1	57	2	0.16	F	6
Barren	1	58	2	0.17	F	6
GravelPlant	3	1	3	0.42	M	1
GravelPlant	3	2	2.5	0.24	M	1
GravelPlant	3	3	2	0.14	F	1
GravelPlant	3	4	2.6	0.37	F	1
GravelPlant	3	5	2.7	0.34	M	1
GravelPlant	3	6	2.5	0.26	M	1
GravelPlant	3	7	2.7	0.31	M	1
GravelPlant	3	8	2.6	0.32	M	1
GravelPlant	3	9	2.9	0.45	M	1
GravelPlant	3	10	2.8	0.43	M	1
Plant	3	1	2.5	0.24	M	6
Plant	3	2	2.5	0.27	F	6
Plant	3	3	2.4	0.21	M	6
Plant	3	4	2.4	0.2	M	6
Plant	3	5	2.5	0.23	M	6
Plant	3	6	2.4	0.22	M	6
Plant	3	7	2.2	0.16	M	6
Plant	3	8	2.4	0.3	F	6
Plant	3	9	2.5	0.2	M	6
Plant	3	10	2.1	0.16	F	6
Plant	3	11	2.5	0.26	M	6
Plant	3	12	2	0.15	F	6
Plant	3	13	2.3	0.25	F	6
Plant	3	14	2.4	0.24	F	6
Plant	3	15	2	0.14	F	6
Plant	3	16	2.5	0.23	M	6
Plant	3	17	2.3	0.17	M	6
Plant	3	18	2.7	0.34	M	6
Plant	3	19	2.3	0.18	M	6
Plant	3	20	2.6	0.31	M	6
Plant	3	21	2.5	0.24	M	6
Plant	3	22	2.3	0.19	M	6
Plant	3	23	2.6	0.22	M	6
Plant	3	24	2.3	0.23	F	6
Plant	3	25	2.4	0.32	M	6
Plant	3	26	1.7	0.07	M	6
Plant	3	27	2.3	0.2	F	6
Plant	3	28	2.1	0.16	F	6
Plant	3	29	1.6	0.07	M	6
Plant	3	30	2	0.13	M	6
Plant	3	31	1.9	0.13	F	6
Plant	3	32	2.3	0.2	M	6
Plant	3	33	2.3	0.22	M	6
Plant	3	34	1.5	0.06	M	6
Plant	3	35	2.4	0.25	M	6
Plant	3	36	2.3	0.2	F	6
Plant	3	37	2.5	0.29	M	6
Plant	3	38	2	0.15	M	6
Plant	3	39	1.9	0.12	F	6
Plant	3	40	2.5	0.21	M	6
Plant	3	41	2.9	0.36	M	6
Plant	3	42	2.3	0.19	M	6
Plant	3	43	2.5	0.25	M	6
Plant	3	44	1.9	0.12	F	6
Plant	3	45	2.1	0.19	F	6
Plant	3	46	2.3	0.21	F	6
Plant	3	47	2.3	0.2	M	6
Plant	3	48	2.5	0.23	M	6
Plant	3	49	2.5	0.27	M	6
Plant	3	50	2.2	0.15	M	6
Plant	3	51	2.2	0.17	M	6
Plant	3	1	2.7	0.33	F	3
Plant	3	2	2.5	0.25	M	3
Plant	3	3	2.1	0.18	F	3
Plant	3	4	2.6	0.31	M	3
Plant	3	5	2.5	0.25	F	3
Plant	3	6	2.4	0.19	M	3
Plant	3	7	2.6	0.26	M	3
Plant	3	8	2.4	0.23	M	3
Plant	3	9	2.3	0.24	F	3
Plant	3	10	2.5	0.21	M	3
Plant	3	11	2.9	0.33	M	3
Plant	3	12	2.5	0.36	F	3
Plant	3	13	2.4	0.23	M	3
Plant	3	14	2.4	0.24	M	3
Plant	3	15	2.5	0.24	M	3
Plant	3	16	2.1	0.15	M	3
Plant	3	17	2.5	0.25	M	3
Plant	3	18	2.5	0.25	M	3
Plant	3	19	2.5	0.25	M	3
Plant	3	20	2.7	0.29	M	3
Plant	3	21	2.1	0.16	M	3
Plant	3	22	2.5	0.25	M	3
Plant	3	23	1.4	0.04	M	3
Plant	3	24	2.5	0.33	M	3
Plant	3	25	2.4	0.22	M	3
Plant	3	26	2.5	0.28	M	3
Barren	3	1	2.7	0.31	M	3
Barren	3	2	2.4	0.31	F	3
Barren	3	3	2.5	0.25	F	3
Barren	3	4	2.7	0.3	M	3
Barren	3	5	2.6	0.29	F	3
Barren	3	6	2.3	0.23	F	3
Barren	3	7	2.5	0.27	M	3
Barren	3	8	2.3	0.18	M	3
Barren	3	9	2.5	0.25	M	3
Barren	3	10	2.5	0.22	M	3
Barren	3	11	2.8	0.3	M	3
Barren	3	12	2.5	0.29	F	3
Barren	3	13	2.7	0.36	F	3
Barren	3	14	2.7	0.28	M	3
Barren	3	15	2.6	0.28	M	3
Barren	3	16	2.4	0.32	F	3
Barren	3	17	2.4	0.24	M	3
Barren	3	18	2.5	0.27	F	3
Barren	3	19	2.5	0.26	M	3
Barren	3	20	2.5	0.27	M	3
Barren	3	21	2.4	0.19	M	3
Barren	3	22	2.4	0.23	M	3
Barren	3	23	2.2	0.16	M	3
Barren	3	24	2.5	0.28	M	3
Barren	3	25	2.5	0.23	M	3
Barren	3	26	2.3	0.25	F	3
Barren	3	27	2.3	0.2	M	3
Barren	3	28	2.5	0.25	M	3
Barren	3	29	2	0.21	F	3
Barren	1	1	2.5	0.27	M	1
Barren	1	2	2.8	0.43	M	1
Barren	1	3	2.8	0.34	F	1
Barren	1	4	2.9	0.4	F	1
Barren	1	5	2.9	0.36	M	1
Barren	1	6	2.7	0.37	M	1
Barren	1	7	2.4	0.24	F	1
Barren	1	8	2.5	0.26	M	1
Barren	1	9	2.4	0.23	F	1
Gravel	1	1	2.3	0.2	F	3
Gravel	1	2	2.5	0.22	M	3
Gravel	1	3	2.4	0.22	F	3
Gravel	1	4	2.5	0.24	M	3
Gravel	1	5	2.6	0.29	F	3
Gravel	1	6	2.5	0.25	M	3
Gravel	1	7	2.6	0.29	M	3
Gravel	1	8	2.6	0.3	M	3
Gravel	1	9	2.5	0.27	M	3
Gravel	1	10	2.6	0.31	M	3
Gravel	1	11	2.4	0.22	M	3
Gravel	1	12	2.7	0.3	M	3
Gravel	1	13	2.5	0.24	M	3
Gravel	1	14	2.5	0.24	M	3
Gravel	1	15	2	0.12	M	3
Gravel	1	16	2	0.14	M	3
Gravel	1	17	2.3	0.21	F	3
Gravel	1	18	2.5	0.25	F	3
Gravel	1	19	2.4	0.28	F	3
Gravel	1	20	2.4	0.2	M	3
Gravel	1	21	1.9	0.01	M	3
Gravel	1	22	2.5	0.27	M	3
Gravel	1	23	2.4	0.22	M	3
Gravel	1	24	2.5	0.32	F	3
Gravel	1	25	2.5	0.26	F	3
Gravel	1	26	1.9	0.11	F	3
Gravel	1	27	2.2	0.22	M	3
Gravel	1	28	2.5	0.22	M	3
Gravel	1	29	2.4	0.23	M	3
GravelPlant	4	1	2.4	0.22	F	6
GravelPlant	4	2	2.3	0.16	M	6
GravelPlant	4	3	2.5	0.32	F	6
GravelPlant	4	4	2.5	0.22	M	6
GravelPlant	4	5	2.1	0.14	F	6
GravelPlant	4	6	2	1.9	F	6
GravelPlant	4	7	2.3	0.19	F	6
GravelPlant	4	8	2.6	0.27	F	6
GravelPlant	4	9	2.4	0.23	F	6
GravelPlant	4	10	2.7	0.29	M	6
GravelPlant	4	11	2.4	0.21	M	6
GravelPlant	4	12	2.3	0.2	F	6
GravelPlant	4	13	2	0.11	M	6
GravelPlant	4	14	2.2	0.14	M	6
GravelPlant	4	15	2	0.12	M	6
GravelPlant	4	16	2.3	0.17	M	6
GravelPlant	4	17	2.1	0.15	F	6
GravelPlant	4	18	2.4	0.3	F	6
GravelPlant	4	19	2	0.15	F	6
GravelPlant	4	20	2.6	0.31	M	6
GravelPlant	4	21	2.4	0.2	M	6
GravelPlant	4	22	1.7	0.09	M	6
GravelPlant	4	23	2.5	0.24	M	6
GravelPlant	4	24	2	0.15	F	6
GravelPlant	4	25	2.4	0.26	F	6
GravelPlant	4	26	2.6	0.34	F	6
GravelPlant	4	27	2	0.13	M	6
GravelPlant	4	28	2.4	0.21	M	6
GravelPlant	4	29	2.3	0.21	M	6
GravelPlant	4	30	2.1	0.17	F	6
GravelPlant	4	31	2.2	0.15	M	6
GravelPlant	4	32	2.4	0.17	M	6
GravelPlant	4	33	2.4	0.19	M	6
GravelPlant	4	34	2.4	0.25	M	6
GravelPlant	4	35	2	0.12	M	6
GravelPlant	4	36	2.5	0.28	F	6
GravelPlant	4	37	2.3	0.17	M	6
GravelPlant	4	38	2.3	0.17	M	6
GravelPlant	4	39	2.2	0.18	M	6
GravelPlant	4	40	2.2	0.16	M	6
GravelPlant	4	41	2.5	0.2	M	6
GravelPlant	4	42	2.1	0.18	F	6
GravelPlant	4	43	2.7	0.34	M	6
GravelPlant	4	44	2.4	0.22	M	6
GravelPlant	4	45	1.8	0.08	M	6
GravelPlant	4	46	2	0.11	M	6
GravelPlant	4	47	2.3	0.18	M	6
GravelPlant	4	48	2	0.14	M	6
GravelPlant	4	49	2.5	0.25	M	6
GravelPlant	4	50	2.1	0.21	F	6
GravelPlant	4	51	2.5	0.25	M	6
GravelPlant	4	52	2.2	0.2	F	6
GravelPlant	4	53	2	0.15	F	6
GravelPlant	4	54	2	0.12	M	6
GravelPlant	4	55	2.5	0.28	M	6
GravelPlant	4	56	2.4	0.26	M	6
Gravel	3	1	2.9	0.34	M	6
Gravel	3	2	2.5	0.23	M	6
Gravel	3	3	2	0.15	F	6
Gravel	3	4	2.5	0.27	M	6
Gravel	3	5	2.6	0.32	F	6
Gravel	3	6	2	0.18	F	6
Gravel	3	7	2.5	0.26	F	6
Gravel	3	8	2.3	0.21	M	6
Gravel	3	9	2	0.2	F	6
Gravel	3	10	2.5	0.29	M	6
Gravel	3	11	2.4	0.21	M	6
Gravel	3	12	2.5	0.27	M	6
Gravel	3	13	2	0.14	M	6
Gravel	3	14	2.5	0.22	M	6
Gravel	3	15	2	0.12	F	6
Gravel	3	16	2.3	0.22	F	6
Gravel	3	17	2	0.09	M	6
Gravel	3	18	2	0.12	M	6
Gravel	3	19	2.5	0.24	M	6
Gravel	3	20	2.4	0.17	M	6
Gravel	3	21	2.2	0.17	M	6
Gravel	3	22	2.5	0.32	F	6
Gravel	3	23	2.5	0.21	M	6
Gravel	3	24	1.8	0.1	F	6
Gravel	3	25	2.1	0.13	M	6
Gravel	3	26	2.5	0.21	M	6
Gravel	3	27	2	0.17	M	6
Gravel	3	28	2.4	0.24	F	6
Gravel	3	29	2.4	0.21	M	6
Gravel	3	30	2.5	0.28	F	6
Gravel	3	31	2.3	0.18	M	6
Gravel	3	32	2.2	0.23	F	6
Gravel	3	33	2.4	0.17	M	6
Gravel	3	34	2.6	0.25	M	6
Gravel	3	35	2.6	0.29	M	6
Gravel	3	36	2	0.12	M	6
Gravel	3	37	2.2	0.16	M	6
Gravel	3	38	2.2	0.22	F	6
Gravel	3	39	2	0.17	M	6
Gravel	3	40	2.1	0.17	M	6
Gravel	3	41	2.5	0.25	M	6
Gravel	3	42	2	0.17	M	6
Gravel	3	43	2.3	0.2	M	6
Gravel	3	44	1.9	0.11	M	6
Gravel	3	45	2.3	0.21	M	6
Gravel	3	46	1.7	0.1	M	6
Gravel	3	47	2.3	0.23	M	6
Gravel	3	48	2.5	0.28	F	6
Gravel	1	1	2.7	0.38	F	6
Gravel	1	2	2.5	0.27	M	6
Gravel	1	3	1.9	0.17	F	6
Gravel	1	4	2	0.17	M	6
Gravel	1	5	2.3	0.18	M	6
Gravel	1	6	2.2	0.15	M	6
Gravel	1	7	2.2	0.15	M	6
Gravel	1	8	2.4	0.21	M	6
Gravel	1	9	2.6	0.4	F	6
Gravel	1	10	2.4	0.18	M	6
Gravel	1	11	2.9	0.34	M	6
Gravel	1	12	2.4	0.22	F	6
Gravel	1	13	2.4	0.22	M	6
Gravel	1	14	2	0.14	F	6
Gravel	1	15	2.7	0.3	M	6
Gravel	1	16	2.5	0.29	M	6
Gravel	1	17	2.4	0.19	M	6
Gravel	1	18	2.5	0.25	M	6
Gravel	1	19	2.1	0.19	M	6
Gravel	1	20	2.4	0.17	M	6
Gravel	1	21	2.2	0.19	M	6
Gravel	1	22	2.5	0.27	M	6
Gravel	1	23	2	0.17	M	6
Gravel	1	24	2.5	0.28	M	6
Gravel	1	25	2	0.16	M	6
Gravel	1	26	2.5	0.25	M	6
Gravel	1	27	1.9	0.12	F	6
Gravel	1	28	2.3	0.28	F	6
Gravel	1	29	2.6	0.31	M	6
Gravel	1	30	2.6	0.3	M	6
Gravel	1	31	2.1	0.19	F	6
Gravel	1	32	2	0.14	F	6
Gravel	1	33	2.3	0.17	F	6
Gravel	1	34	2.5	0.22	M	6
Gravel	1	35	1.9	0.09	M	6
Gravel	1	36	1.9	0.13	F	6
Gravel	1	37	2.4	0.21	M	6
Gravel	1	38	2	0.15	F	6
Gravel	1	39	2.5	0.28	M	6
Gravel	1	40	2.7	0.3	M	6
Gravel	1	41	2.5	0.3	M	6
Gravel	1	42	2	0.15	M	6
Gravel	1	43	2.6	0.29	M	6
Gravel	1	44	1.8	0.06	M	6
Gravel	1	45	2.8	0.36	F	6
Gravel	1	46	2.5	0.28	M	6
Gravel	1	47	2	0.14	M	6
Gravel	1	48	2.5	0.22	M	6
Gravel	1	49	2.7	0.26	M	6
Gravel	1	50	1.7	0.09	M	6
Gravel	1	51	2.7	0.36	F	6
Gravel	1	52	2.4	0.24	M	6
Plant	4	1	2.6	0.43	F	1
Plant	4	2	2.9	0.39	M	1
Plant	4	3	3	0.46	M	1
Plant	4	4	2.5	0.39	F	1
Plant	4	5	2.7	0.39	F	1
Plant	4	6	3	0.46	M	1
Barren	3	1	2.7	0.36	M	6
Barren	3	2	2.7	0.32	M	6
Barren	3	3	2.3	0.25	F	6
Barren	3	4	2.2	0.18	M	6
Barren	3	5	2.5	0.36	F	6
Barren	3	6	2.5	0.27	M	6
Barren	3	7	2.3	0.22	F	6
Barren	3	8	2.1	0.17	F	6
Barren	3	9	2.3	0.26	F	6
Barren	3	10	2.1	0.16	M	6
Barren	3	11	2.3	0.16	M	6
Barren	3	12	2.5	0.24	M	6
Barren	3	13	2.6	0.31	M	6
Barren	3	14	2.4	0.25	F	6
Barren	3	15	2	0.12	M	6
Barren	3	16	2	0.12	F	6
Barren	3	17	2.5	0.24	M	6
Barren	3	18	2.4	0.23	M	6
Barren	3	19	2.5	0.26	M	6
Barren	3	20	2.5	0.23	M	6
Barren	3	21	2.2	0.16	M	6
Barren	3	22	2.3	0.17	M	6
Barren	3	23	2.3	0.22	F	6
Barren	3	24	2.4	0.21	M	6
Barren	3	25	2.2	0.16	M	6
Barren	3	26	2	0.13	M	6
Barren	3	27	2.3	0.22	M	6
Barren	3	28	2.3	0.18	M	6
Barren	3	29	1.6	0.01	M	6
Barren	3	30	2.5	0.24	F	6
Barren	3	31	2.3	0.18	M	6
Barren	3	32	2.2	0.17	F	6
Barren	3	33	2.3	0.2	M	6
Barren	3	34	2	0.13	M	6
Barren	3	35	2.4	0.19	M	6
Barren	3	36	2.5	0.24	M	6
Barren	3	37	2	0.13	M	6
Barren	3	38	2.7	0.38	M	6
Barren	3	39	2.5	0.24	M	6
Barren	3	40	1	0	M	6
Barren	3	41	2.4	0.23	M	6
Barren	3	42	1.8	0.12	F	6
Barren	3	43	2.5	0.31	M	6
Barren	3	44	1.5	0.01	M	6
Barren	3	45	2.4	0.24	M	6
Barren	3	46	1.9	0.08	M	6
Barren	3	47	2.2	0.16	M	6
Barren	3	48	2.2	0.24	F	6
Barren	3	49	2.2	0.18	M	6
Barren	3	50	2.5	0.3	M	6
Barren	3	51	2.5	0.29	M	6
Gravel	4	1	2.5	0.28	M	1
Gravel	4	2	2.7	0.32	M	1
Gravel	4	3	3.2	0.69	F	1
Gravel	4	4	3	0.45	M	1
Gravel	4	5	3	0.69	F	1
Gravel	4	6	2.7	0.36	F	1
Gravel	4	7	2.9	0.33	M	1
Gravel	4	8	2.7	0.27	M	1
Gravel	4	9	2.5	0.33	M	1
Gravel	4	10	3.2	0.72	F	1
Plant	2	1	2.6	0.34	M	6
Plant	2	2	2	0.15	M	6
Plant	2	3	2	0.14	M	6
Plant	2	4	2.1	0.13	M	6
Plant	2	5	2.4	0.26	F	6
Plant	2	6	2.3	0.23	F	6
Plant	2	7	2	0.15	M	6
Plant	2	8	2.6	0.42	F	6
Plant	2	9	2.7	0.28	M	6
Plant	2	10	2.5	0.27	F	6
Plant	2	11	2.3	0.24	F	6
Plant	2	12	2.6	0.32	M	6
Plant	2	13	2.1	0.16	M	6
Plant	2	14	2.3	0.18	M	6
Plant	2	15	2.4	0.24	M	6
Plant	2	16	2.5	0.27	M	6
Plant	2	17	2	0.16	M	6
Plant	2	18	2.5	0.29	F	6
Plant	2	19	2.5	0.25	M	6
Plant	2	20	2.5	0.27	M	6
Plant	2	21	2.6	0.29	M	6
Plant	2	22	2.4	0.21	M	6
Plant	2	23	2.3	0.17	M	6
Plant	2	24	2.5	0.26	F	6
Plant	2	25	2.4	0.21	M	6
Plant	2	26	2.3	0.22	M	6
Plant	2	27	1.9	0.09	M	6
Plant	2	28	2.2	0.16	M	6
Plant	2	29	2.4	0.23	M	6
Plant	2	30	2.2	0.13	M	6
Plant	2	31	2	0.13	M	6
Plant	2	32	2	0.17	M	6
Plant	2	33	2.2	0.2	F	6
Plant	2	34	2.4	0.25	M	6
Plant	2	35	2	0.17	F	6
Plant	2	36	2.3	0.19	M	6
Plant	2	37	2	0.15	M	6
Plant	2	38	2.3	0.22	F	6
Plant	2	39	2.5	0.26	F	6
Plant	2	40	2.5	0.25	M	6
Plant	2	41	2.4	0.25	M	6
Plant	2	42	2.4	0.21	M	6
Plant	2	43	2.3	0.18	M	6
Plant	2	44	2.2	0.2	F	6
Plant	2	45	2.2	0.15	M	6
Plant	2	46	2.3	0.22	F	6
Plant	2	47	2	0.17	M	6
Plant	2	48	1.8	0.13	F	6
Plant	2	49	2	0.17	M	6
Plant	2	50	2.3	0.2	M	6
Plant	2	51	2.3	0.2	M	6
Plant	2	52	2.2	0.17	F	6
Plant	2	53	2.2	0.18	F	6
Plant	2	54	2.4	0.25	M	6
Plant	2	55	2.8	0.31	M	6
Plant	1	1	2.5	0.27	F	1
Plant	1	2	2.3	0.2	F	1
Plant	1	3	2.7	0.38	M	1
Plant	1	4	2.9	0.42	M	1
Plant	1	5	2.9	0.38	M	1
Plant	1	6	2.7	0.41	M	1
Plant	1	7	2.5	0.31	M	1
Gravel	3	1	2.6	0.39	F	1
Gravel	3	2	2.7	0.41	M	1
Gravel	3	3	2.6	0.31	M	1
Gravel	3	4	2.9	0.39	M	1
Gravel	3	5	2.5	0.31	F	1
Gravel	3	6	2.4	0.31	F	1
Gravel	3	7	2.5	0.3	F	1
Gravel	3	8	2.6	0.31	M	1
Gravel	3	9	2.6	0.34	M	1
Gravel	3	10	2.7	0.4	M	1
Plant	2	1	3	0.49	F	1
Plant	2	2	2.7	0.35	M	1
Plant	2	3	2.5	0.34	F	1
Plant	2	4	2.7	0.41	F	1
Plant	2	5	2.9	0.43	M	1
Plant	2	6	2.7	0.42	M	1
Plant	2	7	2.5	0.31	F	1
Plant	2	8	2.5	0.31	M	1
Plant	2	9	3.3	0.64	F	1
Plant	2	10	2.9	0.45	M	1
GravelPlant	2	1	3.1	0.72	F	1
GravelPlant	2	2	3	0.39	M	1
GravelPlant	2	3	3.5	0.77	F	1
GravelPlant	2	4	2.6	0.44	M	1
GravelPlant	2	5	2.9	0.36	M	1
GravelPlant	2	6	3	0.6	F	1
GravelPlant	2	7	2.9	0.46	F	1
GravelPlant	2	8	2.6	0.35	M	1
GravelPlant	1	1	3	0.43	M	1
GravelPlant	1	2	2.4	0.2	M	1
GravelPlant	1	3	2.8	0.42	F	1
GravelPlant	1	4	3	0.43	M	1
GravelPlant	1	5	2.9	0.4	M	1
GravelPlant	1	6	2.6	0.29	M	1
GravelPlant	1	7	2.6	0.35	M	1
GravelPlant	1	8	3	0.67	F	1
GravelPlant	1	9	2.6	0.39	M	1
Gravel	2	1	3	0.44	M	1
Gravel	2	2	2.5	0.3	F	1
Gravel	2	3	2.7	0.39	M	1
Gravel	2	4	2.6	0.42	F	1
Gravel	2	5	2.4	0.25	F	1
Gravel	2	6	2.5	0.27	F	1
Gravel	2	7	2.8	0.39	M	1
Gravel	2	8	2.9	0.4	M	1
Gravel	2	9	3	0.43	M	1
Barren	4	1	2.8	0.5	F	1
Barren	4	2	3	0.42	M	1
Barren	4	3	2.8	0.39	M	1
Barren	4	4	3	0.47	M	1
Barren	4	5	3.5	0.75	F	1
Barren	4	6	2.5	0.4	M	1
Barren	4	7	2.7	0.37	M	1
Barren	4	8	2.5	0.27	M	1
Barren	4	9	2.5	0.3	M	1
Barren	4	10	3.4	0.89	F	1
Plant	3	1	3.3	0.51	M	1
Plant	3	2	3.2	0.5	F	1
Plant	3	3	2.7	0.43	F	1
Plant	3	4	3	0.47	M	1
Plant	3	5	3	0.45	M	1
Plant	3	6	2.2	0.25	F	1
Plant	3	7	2.9	0.39	M	1
Plant	3	8	2.9	0.4	M	1
Plant	3	9	2.8	0.44	M	1
GravelPlant	1	1	2.2	0.17	F	6
GravelPlant	1	2	2.5	0.18	M	6
GravelPlant	1	3	2.5	0.29	F	6
GravelPlant	1	4	2.5	0.27	M	6
GravelPlant	1	5	2.3	0.16	M	6
GravelPlant	1	6	1.9	0.11	F	6
GravelPlant	1	7	2.4	0.19	M	6
GravelPlant	1	8	2.5	0.2	M	6
GravelPlant	1	9	2.5	0.25	M	6
GravelPlant	1	10	2.3	0.26	F	6
GravelPlant	1	11	2.1	0.16	M	6
GravelPlant	1	12	2.1	0.15	M	6
GravelPlant	1	13	2.3	0.2	F	6
GravelPlant	1	14	2	0.15	M	6
GravelPlant	1	15	2	0.15	F	6
GravelPlant	1	16	2.2	0.17	M	6
GravelPlant	1	17	2.2	0.14	M	6
GravelPlant	1	18	2	0.11	M	6
GravelPlant	1	19	2.2	0.16	F	6
GravelPlant	1	20	2.5	0.26	M	6
GravelPlant	1	21	2.4	0.21	M	6
GravelPlant	1	22	2.3	0.19	M	6
GravelPlant	1	23	2.5	0.21	F	6
GravelPlant	1	24	2.5	0.27	M	6
GravelPlant	1	25	2.3	0.24	M	6
GravelPlant	1	26	2.5	0.26	M	6
GravelPlant	1	27	2.5	0.28	M	6
GravelPlant	1	28	2.4	0.24	M	6
GravelPlant	1	29	2.5	0.25	F	6
GravelPlant	1	30	2.4	0.23	M	6
GravelPlant	1	31	2.5	0.26	M	6
GravelPlant	1	32	2.5	0.25	M	6
GravelPlant	1	33	2	0.13	M	6
GravelPlant	1	34	2.3	0.23	M	6
GravelPlant	1	35	2.5	0.25	M	6
GravelPlant	1	36	2	0.12	M	6
GravelPlant	1	37	2.3	0.22	F	6
GravelPlant	1	38	2	0.15	M	6
GravelPlant	1	39	1.9	0.15	F	6
GravelPlant	1	40	2.5	0.25	M	6
GravelPlant	1	41	1.7	0.09	M	6
GravelPlant	1	42	2.2	0.2	F	6
GravelPlant	1	43	2.4	0.21	M	6
GravelPlant	1	44	2.1	0.17	F	6
GravelPlant	1	45	1.8	0.09	M	6
GravelPlant	1	46	2.2	0.18	M	6
GravelPlant	1	47	2.1	0.13	M	6
GravelPlant	1	48	2.3	0.18	M	6
GravelPlant	1	49	2.4	0.17	M	6
GravelPlant	1	50	2.3	0.2	M	6
GravelPlant	1	51	2.5	0.26	M	6
GravelPlant	1	52	2.4	0.23	M	6
Barren	4	1	2.6	0.34	M	6
Barren	4	2	2.7	0.35	F	6
Barren	4	3	2.5	0.28	F	6
Barren	4	4	2.7	0.35	F	6
Barren	4	5	2.8	0.39	F	6
Barren	4	6	3.5	0.32	M	6
Barren	4	7	2	0.1	M	6
Barren	4	8	2.4	0.22	M	6
Barren	4	9	2.4	0.23	M	6
Barren	4	10	2.5	0.27	M	6
Barren	4	11	2.1	0.18	F	6
Barren	4	12	2.5	0.26	F	6
Barren	4	13	2.5	0.26	M	6
Barren	4	14	2.5	0.22	M	6
Barren	4	15	2.2	0.19	M	6
Barren	4	16	2	0.16	M	6
Barren	4	17	2.6	0.31	M	6
Barren	4	18	2	0.15	F	6
Barren	4	19	2.5	0.25	M	6
Barren	4	20	2.4	0.25	F	6
Barren	4	21	2.2	0.24	M	6
Barren	4	22	2.2	0.16	M	6
Barren	4	23	2.5	0.29	M	6
Barren	4	24	2.3	0.18	M	6
Barren	4	25	2.9	0.34	M	6
Barren	4	26	1.7	0.09	M	6
Barren	4	27	2.5	0.31	M	6
Barren	4	28	2.5	0.2	M	6
Barren	4	29	2	0.15	F	6
Barren	4	30	2	0.12	M	6
Barren	4	31	2.7	0.26	M	6
Barren	4	32	2.2	0.18	M	6
Barren	4	33	1.6	0.1	F	6
Barren	4	34	1.6	0.09	F	6
Barren	4	35	2.7	0.3	M	6
Barren	4	36	2.5	0.28	F	6
Barren	4	37	2.4	0.24	F	6
Barren	4	38	2.5	0.29	M	6
Barren	4	39	2.5	0.27	M	6
Barren	4	40	2.3	0.21	M	6
Barren	4	41	2.1	0.19	F	6
Barren	4	42	2.5	0.25	F	6
Barren	4	43	2	0.14	F	6
Barren	4	44	2.4	0.28	F	6
Barren	4	45	1.7	0.1	M	6
Barren	4	46	1.9	0.08	M	6
Barren	4	47	2.3	0.22	F	6
Barren	4	48	2.8	0.39	M	6
Barren	2	1	2.5	0.37	F	3
Barren	2	2	2.7	0.36	M	3
Barren	2	3	2.5	0.39	M	3
Barren	2	4	2.6	0.39	F	3
Barren	2	5	2.5	0.29	M	3
Barren	2	6	2.6	0.3	M	3
Barren	2	7	2	0.11	M	3
Barren	2	8	2.1	0.16	M	3
Barren	2	9	2.5	0.24	M	3
Barren	2	10	2.3	0.17	M	3
Barren	2	11	2	0.14	F	3
Barren	2	12	2.3	0.19	F	3
Barren	2	13	2.2	0.18	M	3
Barren	2	14	2.5	0.2	M	3
Barren	2	15	2.5	0.35	F	3
Barren	2	16	2.6	0.32	F	3
Barren	2	17	2.4	0.25	M	3
Barren	2	18	2.5	0.21	M	3
Barren	2	19	2	0.17	F	3
Barren	2	20	2.5	0.3	F	3
Barren	2	21	1.8	0.1	F	3
Barren	2	22	2.5	0.25	M	3
Barren	2	23	2.6	0.29	M	3
Barren	2	24	2.5	0.26	M	3
Barren	2	25	2.5	0.26	M	3
Barren	2	26	2.1	0.15	M	3
Barren	2	27	2.4	0.35	F	3
Barren	2	28	2.9	0.43	F	3
GravelPlant	3	1	2.5	0.23	F	3
GravelPlant	3	2	2.6	0.31	M	3
GravelPlant	3	3	2.5	0.22	M	3
GravelPlant	3	4	2.3	0.18	M	3
GravelPlant	3	5	2.2	0.15	F	3
GravelPlant	3	6	2.5	0.29	F	3
GravelPlant	3	7	2.5	0.25	M	3
GravelPlant	3	8	2	0.17	F	3
GravelPlant	3	9	2.5	0.25	M	3
GravelPlant	3	10	2.8	0.3	M	3
GravelPlant	3	11	2.3	0.18	F	3
GravelPlant	3	12	2	0.13	F	3
GravelPlant	3	13	2.3	0.19	F	3
GravelPlant	3	14	2.5	0.23	M	3
GravelPlant	3	15	2.3	0.21	M	3
GravelPlant	3	16	2.5	0.26	M	3
GravelPlant	3	17	2.4	0.19	M	3
GravelPlant	3	18	2	0.2	F	3
GravelPlant	3	19	2.7	0.43	F	3
GravelPlant	3	20	2.5	0.22	M	3
GravelPlant	3	21	2.5	0.23	M	3
GravelPlant	3	22	2.6	0.31	M	3
GravelPlant	3	23	2.3	0.14	F	3
GravelPlant	3	24	2.4	0.24	F	3
GravelPlant	3	25	2.5	0.25	M	3
GravelPlant	3	26	2.6	0.32	M	3
GravelPlant	3	27	2.9	0.38	M	3
Gravel	4	1	2.6	0.3	M	3
Gravel	4	2	2.5	0.31	F	3
Gravel	4	3	2.5	0.24	M	3
Gravel	4	4	2.5	0.33	M	3
Gravel	4	5	2.9	0.41	F	3
Gravel	4	6	2.5	0.24	M	3
Gravel	4	7	2.6	0.31	M	3
Gravel	4	8	2.4	0.23	F	3
Gravel	4	9	2.5	0.24	M	3
Gravel	4	10	2.3	0.19	M	3
Gravel	4	11	2.1	0.14	F	3
Gravel	4	12	2.3	0.14	M	3
Gravel	4	13	2.4	0.19	M	3
Gravel	4	14	2.3	0.2	F	3
Gravel	4	15	2.6	0.32	M	3
Gravel	4	16	2.4	0.39	F	3
Gravel	4	17	2.5	0.28	M	3
Gravel	4	18	2.7	0.34	M	3
Gravel	4	19	2.6	0.33	M	3
Gravel	4	20	2.7	0.3	F	3
Gravel	4	21	2.5	0.32	F	3
Gravel	4	22	2.2	0.14	M	3
Gravel	4	23	1.7	0.09	F	3
Gravel	4	24	2.5	0.28	F	3
Gravel	4	25	2.4	0.24	M	3
Gravel	4	26	2.4	0.29	M	3
Gravel	4	27	2.6	0.4	F	3
Gravel	4	28	2.5	0.38	F	3
GravelPlant	2	1	2.5	0.24	M	6
GravelPlant	2	2	2	0.14	F	6
GravelPlant	2	3	2.9	0.38	M	6
GravelPlant	2	4	2.3	0.23	F	6
GravelPlant	2	5	2.2	0.23	F	6
GravelPlant	2	6	2.5	0.26	F	6
GravelPlant	2	7	2.4	0.21	F	6
GravelPlant	2	8	2.4	0.21	M	6
GravelPlant	2	9	2.1	0.16	F	6
GravelPlant	2	10	2.5	0.26	F	6
GravelPlant	2	11	2.3	0.18	M	6
GravelPlant	2	12	2.5	0.23	F	6
GravelPlant	2	13	2.5	0.25	M	6
GravelPlant	2	14	2.4	0.27	F	6
GravelPlant	2	15	2	0.15	F	6
GravelPlant	2	16	2.2	0.18	M	6
GravelPlant	2	17	2.1	0.18	F	6
GravelPlant	2	18	2.2	0.21	F	6
GravelPlant	2	19	2.4	0.22	M	6
GravelPlant	2	20	3.6	0.31	M	6
GravelPlant	2	21	2.5	0.3	M	6
GravelPlant	2	22	2.3	0.18	M	6
GravelPlant	2	23	2.5	0.21	M	6
GravelPlant	2	24	2.2	0.15	M	6
GravelPlant	2	25	1.9	0.13	F	6
GravelPlant	2	26	2	0.11	M	6
GravelPlant	2	27	2	0.12	M	6
GravelPlant	2	28	2.2	0.16	M	6
GravelPlant	2	29	2.3	0.19	M	6
GravelPlant	2	30	2.2	0.15	M	6
GravelPlant	2	31	2.1	0.16	F	6
GravelPlant	2	32	2.2	0.18	M	6
GravelPlant	2	33	2.4	0.26	F	6
GravelPlant	2	34	2.4	0.16	F	6
GravelPlant	2	35	2.4	0.25	F	6
GravelPlant	2	36	2.5	0.27	M	6
GravelPlant	2	37	2.4	0.22	M	6
GravelPlant	2	38	2.4	0.19	M	6
GravelPlant	2	39	1.7	0.09	M	6
GravelPlant	2	40	2.2	0.24	F	6
GravelPlant	2	41	2.4	0.23	M	6
GravelPlant	2	42	2.3	0.18	M	6
GravelPlant	2	43	2.5	0.32	F	6
GravelPlant	2	44	1.6	0.08	M	6
GravelPlant	2	45	2.5	0.24	M	6
GravelPlant	2	46	2.2	0.19	F	6
GravelPlant	2	47	2.2	0.22	F	6
GravelPlant	2	48	2.1	0.16	F	6
GravelPlant	2	49	2.1	0.16	M	6
GravelPlant	2	50	2.4	0.23	M	6
GravelPlant	2	51	2.4	0.23	M	6
GravelPlant	2	52	2.4	0.27	M	6
Plant	2	1	2.1	0.17	F	3
Plant	2	2	2.4	0.21	F	3
Plant	2	3	2.2	0.2	F	3
Plant	2	4	2.5	0.34	M	3
Plant	2	5	2.5	0.29	F	3
Plant	2	6	2.4	0.19	F	3
Plant	2	7	2.2	0.21	F	3
Plant	2	8	2	0.12	F	3
Plant	2	9	2.5	0.29	M	3
Plant	2	10	2.5	0.33	F	3
Plant	2	11	2.4	0.3	F	3
Plant	2	12	2.5	0.25	F	3
Plant	2	13	2.6	0.26	F	3
Plant	2	14	2.4	0.27	F	3
Plant	2	15	2.5	0.25	F	3
Plant	2	16	2.2	0.23	M	3
Plant	2	17	2.5	0.29	F	3
Plant	2	18	2.3	0.17	F	3
Plant	2	19	2.2	0.22	M	3
Plant	2	20	2.2	0.2	F	3
Plant	2	21	2.5	0.31	F	3
Plant	2	22	2.1	0.16	M	3
Plant	2	23	2.5	0.26	F	3
Plant	2	24	2.3	0.21	F	3
Plant	2	25	2.3	0.29	F	3
Plant	2	26	2.4	0.3	F	3
Plant	2	27	2.6	0.42	F	3
Plant	2	28	2.5	0.25	M	3
GravelPlant	3	1	2.4	0.24	F	6
GravelPlant	3	2	2.1	0.18	F	6
GravelPlant	3	3	2.5	0.25	F	6
GravelPlant	3	4	2.1	0.15	M	6
GravelPlant	3	5	2.5	0.26	M	6
GravelPlant	3	6	2	0.14	M	6
GravelPlant	3	7	2.4	0.24	F	6
GravelPlant	3	8	2.3	0.19	M	6
GravelPlant	3	9	2.2	0.15	M	6
GravelPlant	3	10	2.7	0.38	F	6
GravelPlant	3	11	2.4	0.2	M	6
GravelPlant	3	12	2.3	0.18	M	6
GravelPlant	3	13	2.2	0.16	M	6
GravelPlant	3	14	2.5	0.21	M	6
GravelPlant	3	15	2.1	0.17	F	6
GravelPlant	3	16	2.5	0.25	M	6
GravelPlant	3	17	2.3	0.22	M	6
GravelPlant	3	18	2.5	0.23	M	6
GravelPlant	3	19	1.9	0.1	M	6
GravelPlant	3	20	2.5	0.21	M	6
GravelPlant	3	21	2.3	0.18	M	6
GravelPlant	3	22	2.5	0.28	F	6
GravelPlant	3	23	2	0.13	F	6
GravelPlant	3	24	2.2	0.18	M	6
GravelPlant	3	25	2.4	0.27	F	6
GravelPlant	3	26	2.1	0.14	M	6
GravelPlant	3	27	2.4	0.18	M	6
GravelPlant	3	28	1.9	0.13	F	6
GravelPlant	3	29	2.2	0.2	M	6
GravelPlant	3	30	2	0.11	M	6
GravelPlant	3	31	2.3	0.21	M	6
GravelPlant	3	32	2.5	0.32	F	6
GravelPlant	3	33	2.2	0.21	F	6
GravelPlant	3	34	2.3	0.18	M	6
GravelPlant	3	35	2.3	0.21	F	6
GravelPlant	3	36	2.2	0.2	M	6
GravelPlant	3	37	2.5	0.24	M	6
GravelPlant	3	38	2.5	0.25	F	6
GravelPlant	3	39	2	0.15	F	6
GravelPlant	3	40	2.6	0.32	F	6
GravelPlant	3	41	2.2	0.15	M	6
GravelPlant	3	42	2	0.13	M	6
GravelPlant	3	43	2.4	0.21	M	6
GravelPlant	3	44	2.1	0.14	M	6
GravelPlant	3	45	2.3	0.25	F	6
GravelPlant	3	46	2.6	0.28	M	6
GravelPlant	3	47	2.4	0.15	F	6
GravelPlant	3	48	2.2	0.13	M	6
GravelPlant	3	49	2.2	0.17	M	6
GravelPlant	3	50	2.2	0.21	M	6
GravelPlant	3	51	2.5	0.19	M	6
GravelPlant	3	52	2.1	0.12	M	6
GravelPlant	3	53	2.4	0.17	M	6
GravelPlant	3	54	1.8	0.11	M	6
GravelPlant	3	55	2.1	0.19	M	6
GravelPlant	3	56	2.5	0.23	M	6
GravelPlant	3	57	2.6	0.29	M	6
GravelPlant	3	58	2.6	0.33	M	6
Plant	4	1	2.5	0.33	F	6
Plant	4	2	2.2	0.18	M	6
Plant	4	3	2	0.11	M	6
Plant	4	4	2.7	0.41	F	6
Plant	4	5	2.3	0.17	M	6
Plant	4	6	2.7	0.32	F	6
Plant	4	7	2.4	0.25	F	6
Plant	4	8	2.5	0.28	M	6
Plant	4	9	1.9	0.12	M	6
Plant	4	10	2.5	0.24	M	6
Plant	4	11	2.2	0.17	M	6
Plant	4	12	2.4	0.2	M	6
Plant	4	13	2.6	0.28	M	6
Plant	4	14	2	0.11	M	6
Plant	4	15	2.1	0.12	M	6
Plant	4	16	2.3	0.17	F	6
Plant	4	17	2.6	0.25	M	6
Plant	4	18	2.7	0.26	M	6
Plant	4	19	2.4	0.23	F	6
Plant	4	20	2	0.13	F	6
Plant	4	21	2.1	0.12	M	6
Plant	4	22	2.4	0.15	F	6
Plant	4	23	2	0.17	F	6
Plant	4	24	2.5	0.5	M	6
Plant	4	25	1.6	0.09	F	6
Plant	4	26	2.7	0.33	M	6
Plant	4	27	2.5	0.3	F	6
Plant	4	28	2.3	0.15	M	6
Plant	4	29	2.2	0.17	M	6
Plant	4	30	2.4	0.25	M	6
Plant	4	31	1.6	0.07	F	6
Plant	4	32	2.2	0.15	M	6
Plant	4	33	2.2	0.17	M	6
Plant	4	34	2.9	0.31	M	6
Plant	4	35	2.5	0.26	M	6
Plant	4	36	2.5	0.29	M	6
Plant	4	37	2.2	0.26	F	6
Plant	4	38	2.4	0.21	M	6
Plant	4	39	2.5	0.22	M	6
Plant	4	40	2.1	0.22	M	6
Plant	4	41	2.4	0.21	M	6
Plant	4	42	2.5	0.23	M	6
Plant	4	43	2	0.16	F	6
Plant	4	44	2.1	0.13	M	6
Plant	4	45	2.2	0.17	M	6
Plant	4	46	2	0.15	M	6
Plant	4	47	2.4	0.2	M	6
Plant	4	48	2.5	0.34	M	6
Plant	4	49	2.1	0.16	M	6
Plant	4	50	2.4	0.18	M	6
Plant	4	51	2.6	0.4	F	6
Plant	4	52	2.4	0.23	M	6
Barren	1	1	2.1	0.16	F	3
Barren	1	2	2.2	0.21	M	3
Barren	1	3	2	0.14	M	3
Barren	1	4	2.7	0.31	M	3
Barren	1	5	2.2	0.15	M	3
Barren	1	6	2.7	0.33	M	3
Barren	1	7	2.5	0.26	M	3
Barren	1	8	2.7	0.31	M	3
Barren	1	9	2.5	0.29	F	3
Barren	1	10	2.5	0.23	M	3
Barren	1	11	2	0.13	M	3
Barren	1	12	2.5	0.26	M	3
Barren	1	13	2.5	0.31	F	3
Barren	1	14	2	0.11	M	3
Barren	1	15	1.9	0.11	F	3
Barren	1	16	2.2	0.18	M	3
Barren	1	17	2.4	0.22	M	3
Barren	1	18	2.3	0.18	F	3
Barren	1	19	2.1	0.18	F	3
Barren	1	20	2.4	0.21	F	3
Barren	1	21	2.5	0.22	M	3
Barren	1	22	2.5	0.25	M	3
Barren	1	23	2.6	0.37	M	3
Barren	1	24	2.6	0.3	M	3
Barren	1	25	2.5	0.26	M	3
Barren	1	26	2.5	0.24	M	3
Barren	1	27	1.9	0.13	F	3
Barren	1	28	2.4	0.25	F	3
Barren	1	29	2.5	0.27	M	3
Barren	1	30	2.7	0.31	M	3
GravelPlant	2	1	2.7	0.33	F	3
GravelPlant	2	2	2.5	0.28	F	3
GravelPlant	2	3	2.4	0.22	F	3
GravelPlant	2	4	2.7	0.33	M	3
GravelPlant	2	5	2.5	0.24	F	3
GravelPlant	2	6	2.5	0.25	M	3
GravelPlant	2	7	2.5	0.24	M	3
GravelPlant	2	8	2	0.13	M	3
GravelPlant	2	9	2.4	0.24	M	3
GravelPlant	2	10	2.4	0.22	M	3
GravelPlant	2	11	2.6	0.26	F	3
GravelPlant	2	12	2.7	0.3	F	3
GravelPlant	2	13	2.4	0.25	F	3
GravelPlant	2	14	2.5	0.22	M	3
GravelPlant	2	15	2.5	0.28	M	3
GravelPlant	2	16	2.5	0.25	M	3
GravelPlant	2	17	2.5	0.25	M	3
GravelPlant	2	18	2.5	0.28	F	3
GravelPlant	2	19	2.3	0.21	F	3
GravelPlant	2	20	2.4	0.21	M	3
GravelPlant	2	21	2.2	0.18	F	3
GravelPlant	2	22	2	0.2	F	3
GravelPlant	2	23	2.5	0.28	M	3
GravelPlant	2	24	2.3	0.25	F	3
GravelPlant	2	25	2.4	0.19	M	3
GravelPlant	2	26	2.6	0.32	F	3
GravelPlant	2	27	2.3	0.2	M	3
GravelPlant	2	28	2.4	0.24	M	3
GravelPlant	2	29	2.7	0.32	M	3
GravelPlant	4	1	2.5	0.29	F	1
GravelPlant	4	2	2.9	0.42	M	1
GravelPlant	4	3	3	0.44	M	1
GravelPlant	4	4	2.8	0.46	M	1
GravelPlant	4	5	2.7	0.45	F	1
GravelPlant	4	6	2.9	0.41	M	1
GravelPlant	4	7	2.7	0.35	M	1
GravelPlant	4	8	3.7	0.33	M	1
GravelPlant	4	9	2.7	0.32	F	1
GravelPlant	4	10	2.5	0.24	M	1
GravelPlant	4	11	3.1	0.3	M	1
Barren	2	1	2.4	0.23	M	6
Barren	2	2	2.1	0.14	M	6
Barren	2	3	2	0.11	M	6
Barren	2	4	2.4	0.27	F	6
Barren	2	5	2.2	0.18	F	6
Barren	2	6	1.8	0.1	F	6
Barren	2	7	2	0.13	M	6
Barren	2	8	1.7	0.09	F	6
Barren	2	9	2.3	0.2	F	6
Barren	2	10	2.3	0.24	F	6
Barren	2	11	2.3	0.24	F	6
Barren	2	12	2	0.12	F	6
Barren	2	13	2.5	0.23	F	6
Barren	2	14	2.3	0.21	M	6
Barren	2	15	2.5	0.26	F	6
Barren	2	16	2.5	0.3	F	6
Barren	2	17	2.2	0.16	F	6
Barren	2	18	2.2	0.16	M	6
Barren	2	19	2.7	0.37	F	6
Barren	2	20	2	0.13	M	6
Barren	2	21	1.8	0.13	F	6
Barren	2	22	2	0.13	M	6
Barren	2	23	2.5	0.24	M	6
Barren	2	24	1.8	0.1	F	6
Barren	2	25	2.4	0.26	F	6
Barren	2	26	2.4	0.23	M	6
Barren	2	27	2.2	0.23	M	6
Barren	2	28	2.5	0.21	M	6
Barren	2	29	1.7	0.1	F	6
Barren	2	30	2.1	0.14	M	6
Barren	2	31	2.7	0.3	M	6
Barren	2	32	2.4	0.22	M	6
Barren	2	33	2.5	0.23	M	6
Barren	2	34	2.4	0.2	M	6
Barren	2	35	2.3	0.23	F	6
Barren	2	36	2.4	0.2	M	6
Barren	2	37	2.5	0.22	M	6
Barren	2	38	2.4	0.21	M	6
Barren	2	39	2.3	0.15	M	6
Barren	2	40	1.9	0.1	M	6
Barren	2	41	2.3	0.17	M	6
Barren	2	42	2.3	0.16	M	6
Barren	2	43	2.3	0.16	M	6
Barren	2	44	2	0.13	M	6
Barren	2	45	1.5	0.05	M	6
Barren	2	46	2.4	0.22	M	6
Barren	2	47	2.5	0.31	F	6
Barren	2	48	2	0.15	M	6
Barren	2	49	2	0.15	F	6
Barren	2	50	2.2	0.16	M	6
Barren	2	51	2.4	0.2	M	6
Barren	2	52	2.3	0.2	M	6
Barren	2	53	1.5	0.08	F	6
Barren	2	54	2.2	0.18	M	6
Barren	2	55	2.4	0.19	M	6
Barren	2	56	2	0.11	M	6
Barren	2	57	2.2	0.2	M	6
Barren	2	58	2.5	0.23	M	6
Barren	2	59	2.5	0.32	F	6
Gravel	3	1	2.6	0.33	M	3
Gravel	3	2	2.6	0.37	F	3
Gravel	3	3	2.6	0.34	M	3
Gravel	3	4	2.6	0.33	M	3
Gravel	3	5	2.5	0.28	M	3
Gravel	3	6	2.3	0.24	M	3
Gravel	3	7	2.5	0.39	F	3
Gravel	3	8	2.3	0.23	F	3
Gravel	3	9	2.7	0.39	F	3
Gravel	3	10	2.3	0.25	F	3
Gravel	3	11	2.1	0.16	F	3
Gravel	3	12	2.5	0.3	M	3
Gravel	3	13	2.4	0.23	M	3
Gravel	3	14	2.1	0.2	F	3
Gravel	3	15	2.5	0.3	F	3
Gravel	3	16	2.4	0.21	F	3
Gravel	3	17	2.3	0.22	F	3
Gravel	3	18	1.5	0.1	F	3
Gravel	3	19	2.5	0.28	M	3
Gravel	3	20	2.3	0.23	F	3
Gravel	3	21	2.6	0.4	F	3
Gravel	3	22	2.7	0.34	M	3
Plant	1	1	2.6	0.29	M	6
Plant	1	2	2.6	0.31	M	6
Plant	1	3	2.5	0.26	M	6
Plant	1	4	2.5	0.32	M	6
Plant	1	5	2.4	0.28	M	6
Plant	1	6	2.3	0.2	M	6
Plant	1	7	2.5	0.22	M	6
Plant	1	8	2.4	0.21	M	6
Plant	1	9	2.5	0.26	F	6
Plant	1	10	2.6	0.26	M	6
Plant	1	11	2.5	0.25	M	6
Plant	1	12	2	0.14	M	6
Plant	1	13	2.3	0.25	F	6
Plant	1	14	2.1	0.19	F	6
Plant	1	15	2.3	0.19	M	6
Plant	1	16	2.5	0.25	M	6
Plant	1	17	2.4	0.23	M	6
Plant	1	18	2.4	0.19	M	6
Plant	1	19	2.3	0.17	F	6
Plant	1	20	2	0.13	F	6
Plant	1	21	2.7	0.33	F	6
Plant	1	22	2.5	0.26	M	6
Plant	1	23	2.4	0.22	M	6
Plant	1	24	1.9	0.12	F	6
Plant	1	25	2.2	0.19	F	6
Plant	1	26	2.3	0.2	F	6
Plant	1	27	2	0.15	M	6
Plant	1	28	2.2	0.13	M	6
Plant	1	29	2.4	0.21	M	6
Plant	1	30	2.3	0.16	M	6
Plant	1	31	2.5	0.29	M	6
Plant	1	32	2.3	0.19	F	6
Plant	1	33	2	0.14	M	6
Plant	1	34	2.6	0.31	M	6
Plant	1	35	2.1	0.19	M	6
Plant	1	36	2.1	0.16	M	6
Plant	1	37	2.5	0.25	M	6
Plant	1	38	2.1	0.19	F	6
Plant	1	39	2.5	0.27	F	6
Plant	1	40	2.5	0.22	F	6
Plant	1	41	2.4	0.23	M	6
Plant	1	42	2.5	0.24	M	6
Plant	1	43	2.3	0.17	M	6
Plant	1	44	2.2	0.17	M	6
Plant	1	45	2.7	0.31	M	6
Plant	1	46	2	0.17	F	6
Plant	1	47	2.5	0.24	M	6
Plant	1	48	2.2	0.17	M	6
Plant	1	49	1.8	0.09	M	6
Plant	1	50	2.4	0.3	F	6
Plant	1	51	2.5	0.31	F	6
Gravel	4	1	2.4	0.18	F	6
Gravel	4	2	2.3	0.23	M	6
Gravel	4	3	2.2	0.2	F	6
Gravel	4	4	2.3	0.28	F	6
Gravel	4	5	2.2	0.2	M	6
Gravel	4	6	2.2	0.23	M	6
Gravel	4	7	1.9	0.11	F	6
Gravel	4	8	2.2	0.21	F	6
Gravel	4	9	2	0.15	M	6
Gravel	4	10	2.1	0.13	M	6
Gravel	4	11	2.1	0.17	F	6
Gravel	4	12	2.6	0.32	F	6
Gravel	4	13	2	0.11	M	6
Gravel	4	14	2.1	0.14	M	6
Gravel	4	15	2.3	0.24	M	6
Gravel	4	16	2.3	0.17	M	6
Gravel	4	17	2.5	0.21	M	6
Gravel	4	18	2	0.14	M	6
Gravel	4	19	2.5	0.27	M	6
Gravel	4	20	1.9	0.11	M	6
Gravel	4	21	2.6	0.29	M	6
Gravel	4	22	2.3	0.21	M	6
Gravel	4	23	2	0.16	F	6
Gravel	4	24	2	0.17	F	6
Gravel	4	25	1.8	0.09	M	6
Gravel	4	26	2.3	0.2	M	6
Gravel	4	27	2.4	0.2	M	6
Gravel	4	28	2.5	0.26	F	6
Gravel	4	29	2.3	0.21	F	6
Gravel	4	30	2.5	0.27	M	6
Gravel	4	31	2.1	0.16	M	6
Gravel	4	32	2.7	0.35	F	6
Gravel	4	33	2.4	0.19	M	6
Gravel	4	34	1.8	0.12	M	6
Gravel	4	35	2.1	0.16	M	6
Gravel	4	36	2.5	0.31	M	6
Gravel	4	37	2.3	0.21	F	6
Gravel	4	38	2.3	0.18	M	6
Gravel	4	39	2.4	0.18	F	6
Gravel	4	40	2.3	0.2	F	6
Gravel	4	41	2.5	0.25	F	6
Gravel	4	42	1.9	0.15	F	6
Gravel	4	43	2.2	0.21	M	6
Gravel	4	44	1.9	0.15	F	6
Gravel	4	45	2.3	0.18	M	6
Gravel	4	46	2	0.12	M	6
Gravel	4	47	2.3	0.21	F	6
Gravel	4	48	2.1	0.19	M	6
Gravel	4	49	2.5	0.28	F	6
Gravel	4	50	2.2	0.14	M	6
Gravel	4	51	2.3	0.18	M	6
Gravel	4	52	2.2	0.23	F	6
Gravel	4	53	2.4	0.28	F	6
Gravel	4	54	2	0.14	M	6
Gravel	4	55	2.3	0.24	M	6
Gravel	4	56	2.7	0.33	M	6
Barren	3	1	2.7	0.52	F	1
Barren	3	2	2.6	0.36	M	1
Barren	3	3	2.7	0.44	F	1
Barren	3	4	2.9	0.43	F	1
Barren	3	5	2.6	0.4	M	1
Barren	3	6	2.6	0.37	M	1
Barren	3	7	2.7	0.39	M	1
Barren	3	8	2.7	0.33	F	1
Barren	3	9	2.7	0.39	M	1
Barren	3	10	2.8	0.4	F	1
